# Supplementary material for: [4-(2-Amino­ethyl)piperazin-1-ium]trichloridocopper(II) monohydrate
Source: Acta Crystallogr Sect E Struct Rep Online. 2009 Nov 7;65(Pt 12):m1539. doi: 10.1107/S1600536809046121 (PMC2972016; doi:10.1107/S1600536809046121)
Supplement: Supplementary file 1 [file e-65-m1539-sup1.cif]

##############################################################################
###                                                                        ###
###        Electronic paper (Acta Crystallographica Section E)             ###
###                                                                        ###
##############################################################################
#                                                                            #
# This CIF contains the data in a paper accepted for publication in Acta     #
# Crystallographica Section E. It conforms to the requirements of Notes      #
# for Authors for Section E, and has been peer reviewed under the auspices   #
# of the IUCr Commission on Journals.                                        #
#                                                                            #
# Full details of the Crystallographic Information File format               #
# are given in the paper "The Crystallographic Information File (CIF):       #
# a New Standard Archive File for Crystallography" by S. R. Hall, F. H.      #
# Allen and I. D. Brown [Acta Cryst. (1991), A47, 655-685].                  #
#                                                                            #
# The current version of the core CIF dictionary is obtainable from          #
# ftp://ftp.iucr.org/pub/cif_core.dic. The current version number is 2.4.    #
#                                                                            #
# Software is freely available for graphical display of the structure(s) in  #
# this CIF.  For information consult the CIF home page http://www.iucr.org/  #
# cif/home.html                                                              #
#                                                                            #
# This file may be used for bona fide research purposes within the           #
# scientific community so long as proper attribution is given to the journal # 
# article from which it was obtained.                                        #
#                                                                            #
##############################################################################
                                             
data_I
_audit_creation_method     SHELXL-97
_chemical_name_systematic
;
[4-(2-Aminoethyl)piperazin-1-ium]trichloridocopper(II) monohydrate
;
_chemical_name_common     ?
_chemical_formula_moiety     'C6 H16 Cl3 Cu N3, H2 O'
_chemical_formula_sum     'C6 H18 Cl3 Cu N3 O'
_chemical_formula_iupac     '[Cu Cl3 (C6 H16 N3)], H2 O'
_chemical_formula_weight     318.13
_chemical_melting_point     455
_symmetry_cell_setting     'monoclinic'
_symmetry_space_group_name_H-M     'P 21/n'
_symmetry_space_group_name_Hall     '-P 2yn'
loop_
    _symmetry_equiv_pos_as_xyz
    'x, y, z'
    '-x+1/2, y+1/2, -z+1/2'
    '-x, -y, -z'
    'x-1/2, -y-1/2, z-1/2'
_cell_length_a     9.0540(6)
_cell_length_b     14.8840(13)
_cell_length_c     9.1040(2)
_cell_angle_alpha     90.00
_cell_angle_beta     94.019(5)
_cell_angle_gamma     90.00
_cell_volume     1223.84(14)
_cell_formula_units_Z     4
_cell_measurement_reflns_used     4604
_cell_measurement_theta_min     3.07
_cell_measurement_theta_max     32.98
_cell_measurement_temperature     293(2)
_exptl_crystal_description     'prism'
_exptl_crystal_colour     'colourless'
_exptl_crystal_size_max     0.350
_exptl_crystal_size_mid     0.210
_exptl_crystal_size_min     0.150
_exptl_crystal_density_diffrn     1.727
_exptl_crystal_density_meas     ?
_exptl_crystal_density_method     'not measured'
_exptl_crystal_F_000     652
loop_
    _exptl_crystal_face_index_h
    _exptl_crystal_face_index_k
    _exptl_crystal_face_index_l
    _exptl_crystal_face_perp_dist
    0 1 0 0.1300
    0 -1 0 0.2030
    17 -1 -5 0.3010
    -8 1 2 0.3700
    2 -1 2 0.0870
    -2 1 -2 0.0920
    1 0 -1 0.3620
    -1 0 1 0.4050
_exptl_absorpt_coefficient_mu     2.414
_exptl_absorpt_correction_type     multi-scan
_exptl_absorpt_process_details     '(SADABS; Bruker, 1998)'
_exptl_absorpt_correction_T_min     0.541
_exptl_absorpt_correction_T_max     0.685
_exptl_special_details
;
;
_diffrn_ambient_temperature     293(2)
_diffrn_radiation_type     MoK\a
_diffrn_radiation_wavelength     0.71073
_diffrn_radiation_source     'fine-focus sealed tube'
_diffrn_radiation_monochromator     graphite
_diffrn_measurement_device_type     'Bruker SMART CCD area-detector'
_diffrn_measurement_method     '\f and \w'
_diffrn_detector_area_resol_mean     ?
_diffrn_reflns_number     21677
_diffrn_reflns_av_R_equivalents     0.0315
_diffrn_reflns_av_sigmaI/netI     0.0248
_diffrn_reflns_theta_min     3.07
_diffrn_reflns_theta_max     32.98
_diffrn_reflns_theta_full     32.98
_diffrn_measured_fraction_theta_max     0.958
_diffrn_measured_fraction_theta_full     0.958
_diffrn_reflns_limit_h_min     -13
_diffrn_reflns_limit_h_max     13
_diffrn_reflns_limit_k_min     -20
_diffrn_reflns_limit_k_max     22
_diffrn_reflns_limit_l_min     -13
_diffrn_reflns_limit_l_max     13
_diffrn_standards_number     ?
_diffrn_standards_interval_count     ?
_diffrn_standards_interval_time     ?
_diffrn_standards_decay_%     ?
_refine_special_details
;
Refinement of <i>F</i>^2^ against ALL reflections. The weighted <i>R</i>-factor
<i>wR</i> and goodness of fit <i>S</i> are based on <i>F</i>^2^, conventional
<i>R</i>-factors <i>R</i> are based on <i>F</i>, with <i>F</i> set to zero for
negative <i>F</i>^2^. The threshold expression of <i>F</i>^2^ >
\s(<i>F</i>^2^) is used only for calculating <i>R</i>-factors(gt) <i>etc</i>.
and is not relevant to the choice of reflections for refinement.
<i>R</i>-factors based on <i>F</i>^2^ are statistically about twice as large
as those based on <i>F</i>, and <i>R</i>- factors based on ALL data will be
even larger.
;
_reflns_number_total     4410
_reflns_number_gt     3444
_reflns_threshold_expression     I>2\s(I)
_refine_ls_structure_factor_coef     Fsqd
_refine_ls_matrix_type     full
_refine_ls_R_factor_all     0.0596
_refine_ls_R_factor_gt     0.0381
_refine_ls_wR_factor_gt     0.0876
_refine_ls_wR_factor_ref     0.1016
_refine_ls_goodness_of_fit_ref     1.194
_refine_ls_restrained_S_all     1.194
_refine_ls_number_reflns     4410
_refine_ls_number_parameters     127
_refine_ls_number_restraints     0
_refine_ls_hydrogen_treatment     constr
_refine_ls_weighting_scheme     calc
_refine_ls_weighting_details
         'calc w=1/[\s^2^(Fo^2^)+(0.0308P)^2^+1.5885P] where P=(Fo^2^+2Fc^2^)/3'
_atom_sites_solution_hydrogens     geom
_atom_sites_solution_primary     direct
_atom_sites_solution_secondary     difmap
_refine_ls_shift/su_max     0.000
_refine_ls_shift/su_mean     0.000
_refine_diff_density_max     0.750
_refine_diff_density_min     -0.728
_refine_ls_extinction_method     none
_refine_ls_extinction_coef     ?
loop_
    _atom_type_symbol
    _atom_type_description
    _atom_type_scat_dispersion_real
    _atom_type_scat_dispersion_imag
    _atom_type_scat_source
    'C' 'C' 0.0033 0.0016
                         'International Tables Vol C Tables 4.2.6.8 and 6.1.1.4'
    'H' 'H' 0.0000 0.0000
                         'International Tables Vol C Tables 4.2.6.8 and 6.1.1.4'
    'O' 'O' 0.0106 0.0060
                         'International Tables Vol C Tables 4.2.6.8 and 6.1.1.4'
    'N' 'N' 0.0061 0.0033
                         'International Tables Vol C Tables 4.2.6.8 and 6.1.1.4'
    'Cu' 'Cu' 0.3201 1.2651
                         'International Tables Vol C Tables 4.2.6.8 and 6.1.1.4'
    'Cl' 'Cl' 0.1484 0.1585
                         'International Tables Vol C Tables 4.2.6.8 and 6.1.1.4'
_computing_data_collection     'SMART (Bruker, 1998)'
_computing_cell_refinement     'SAINT (Bruker, 1998)'
_computing_data_reduction     'SAINT (Bruker, 1998)'
_computing_structure_solution     'SHELXS97 (Sheldrick, 2008)'
_computing_structure_refinement     'SHELXL97 (Sheldrick, 2008)'
_computing_molecular_graphics
;
ORTEPIII (Burnett & Johnson, 1996), ORTEP-3 for Windows (Farrugia,
1997) and
PLATON (Spek, 2009)
;
_computing_publication_material     'WinGX (Farrugia, 1999)'
loop_
    _atom_site_type_symbol
    _atom_site_label
    _atom_site_fract_x
    _atom_site_fract_y
    _atom_site_fract_z
    _atom_site_U_iso_or_equiv
    _atom_site_adp_type
    _atom_site_calc_flag
    _atom_site_refinement_flags
    _atom_site_occupancy
    _atom_site_disorder_assembly
    _atom_site_disorder_group
    Cu Cu1 0.52502(3) 0.275723(19) 0.26008(3) 0.02535(8) Uani d . 1 . .
    Cl Cl1 0.69453(8) 0.34628(4) 0.12625(7) 0.03484(14) Uani d . 1 . .
    Cl Cl2 0.35774(8) 0.39523(4) 0.23087(8) 0.03722(15) Uani d . 1 . .
    Cl Cl3 0.60236(8) 0.32232(5) 0.53095(8) 0.04205(17) Uani d . 1 . .
    N N1 0.3558(2) 0.19697(14) 0.3082(2) 0.0301(4) Uani d . 1 . .
    H H1A 0.3237 0.2139 0.3954 0.036 Uiso calc R 1 . .
    H H1B 0.2807 0.2044 0.2391 0.036 Uiso calc R 1 . .
    N N2 0.6475(2) 0.15459(12) 0.2700(2) 0.0238(4) Uani d . 1 . .
    N N3 0.8947(3) 0.04353(15) 0.1831(3) 0.0373(5) Uani d . 1 . .
    H H3A 0.9412 -0.0099 0.1866 0.045 Uiso calc R 1 . .
    H H3B 0.9465 0.0810 0.1285 0.045 Uiso calc R 1 . .
    C C1 0.3973(3) 0.10108(17) 0.3155(3) 0.0339(5) Uani d . 1 . .
    H H11 0.3787 0.0734 0.2196 0.041 Uiso calc R 1 . .
    H H12 0.3389 0.0699 0.3850 0.041 Uiso calc R 1 . .
    C C2 0.5603(3) 0.09485(16) 0.3645(3) 0.0305(5) Uani d . 1 . .
    H H21 0.5758 0.1131 0.4667 0.037 Uiso calc R 1 . .
    H H22 0.5936 0.0332 0.3565 0.037 Uiso calc R 1 . .
    C C3 0.8026(3) 0.16627(16) 0.3349(3) 0.0308(5) Uani d . 1 . .
    H H31 0.7998 0.1878 0.4352 0.037 Uiso calc R 1 . .
    H H32 0.8515 0.2117 0.2792 0.037 Uiso calc R 1 . .
    C C4 0.8927(3) 0.08025(18) 0.3355(3) 0.0353(6) Uani d . 1 . .
    H H41 0.9932 0.0923 0.3744 0.042 Uiso calc R 1 . .
    H H42 0.8500 0.0362 0.3987 0.042 Uiso calc R 1 . .
    C C5 0.7427(3) 0.03183(17) 0.1101(3) 0.0344(6) Uani d . 1 . .
    H H51 0.6915 -0.0157 0.1589 0.041 Uiso calc R 1 . .
    H H52 0.7497 0.0147 0.0081 0.041 Uiso calc R 1 . .
    C C6 0.6557(3) 0.11889(17) 0.1175(3) 0.0297(5) Uani d . 1 . .
    H H61 0.7012 0.1639 0.0583 0.036 Uiso calc R 1 . .
    H H62 0.5559 0.1089 0.0748 0.036 Uiso calc R 1 . .
    O O1W 0.0185(4) 0.3850(3) 0.2878(5) 0.0994(12) Uani d . 1 . .
    H H1 0.1193 0.3767 0.2606 0.149 Uiso d R 1 . .
    H H2 -0.0540 0.3497 0.2295 0.149 Uiso d R 1 . .
loop_
    _atom_site_aniso_label
    _atom_site_aniso_U_11
    _atom_site_aniso_U_22
    _atom_site_aniso_U_33
    _atom_site_aniso_U_12
    _atom_site_aniso_U_13
    _atom_site_aniso_U_23
    Cu1 0.02915(15) 0.02000(13) 0.02711(15) 0.00087(10) 0.00348(10) 0.00021(10)
    Cl1 0.0433(4) 0.0240(3) 0.0390(3) 0.0025(2) 0.0153(3) 0.0055(2)
    Cl2 0.0342(3) 0.0270(3) 0.0499(4) 0.0043(2) -0.0007(3) -0.0008(3)
    Cl3 0.0426(4) 0.0499(4) 0.0325(3) 0.0124(3) -0.0058(3) -0.0154(3)
    N1 0.0291(10) 0.0298(10) 0.0315(10) -0.0012(8) 0.0021(8) 0.0019(8)
    N2 0.0308(10) 0.0188(8) 0.0220(8) 0.0011(7) 0.0029(7) 0.0017(6)
    N3 0.0422(13) 0.0230(9) 0.0489(14) 0.0071(9) 0.0190(11) 0.0034(9)
    C1 0.0362(13) 0.0263(11) 0.0402(14) -0.0064(10) 0.0097(11) 0.0001(10)
    C2 0.0397(14) 0.0253(10) 0.0271(11) 0.0018(9) 0.0071(10) 0.0056(9)
    C3 0.0340(13) 0.0228(10) 0.0352(13) 0.0000(9) -0.0007(10) -0.0031(9)
    C4 0.0335(13) 0.0278(11) 0.0440(15) 0.0056(10) -0.0023(11) 0.0010(10)
    C5 0.0496(16) 0.0239(11) 0.0311(12) -0.0004(10) 0.0128(11) -0.0036(9)
    C6 0.0418(14) 0.0271(11) 0.0204(10) 0.0006(10) 0.0035(9) -0.0004(8)
    O1W 0.072(2) 0.120(3) 0.105(3) -0.002(2) 0.002(2) -0.018(2)
_geom_special_details
;
All e.s.d.'s (except the e.s.d. in the dihedral angle between two l.s. planes)
are estimated using the full covariance matrix. The cell e.s.d.'s are taken
into account individually in the estimation of e.s.d.'s in distances, angles
and torsion angles; correlations between e.s.d.'s in cell parameters are only
used when they are defined by crystal symmetry. An approximate (isotropic)
treatment of cell e.s.d.'s is used for estimating e.s.d.'s involving l.s.
planes.
;
loop_
    _geom_bond_atom_site_label_1
    _geom_bond_atom_site_label_2
    _geom_bond_site_symmetry_2
    _geom_bond_distance
    _geom_bond_publ_flag
    Cu1 N1 . 2.002(2) ?
    Cu1 N2 . 2.1153(19) ?
    Cu1 Cl1 . 2.2814(7) ?
    Cu1 Cl2 . 2.3392(7) ?
    Cu1 Cl3 . 2.6097(7) ?
    N1 C1 . 1.476(3) ?
    N1 H1A . 0.9000 ?
    N1 H1B . 0.9000 ?
    N2 C6 . 1.493(3) ?
    N2 C3 . 1.495(3) ?
    N2 C2 . 1.500(3) ?
    N3 C4 . 1.493(4) ?
    N3 C5 . 1.496(4) ?
    N3 H3A . 0.9000 ?
    N3 H3B . 0.9000 ?
    C1 C2 . 1.514(4) ?
    C1 H11 . 0.9700 ?
    C1 H12 . 0.9700 ?
    C2 H21 . 0.9700 ?
    C2 H22 . 0.9700 ?
    C3 C4 . 1.518(4) ?
    C3 H31 . 0.9700 ?
    C3 H32 . 0.9700 ?
    C4 H41 . 0.9700 ?
    C4 H42 . 0.9700 ?
    C5 C6 . 1.520(4) ?
    C5 H51 . 0.9700 ?
    C5 H52 . 0.9700 ?
    C6 H61 . 0.9700 ?
    C6 H62 . 0.9700 ?
    O1W H1 . 0.9701 ?
    O1W H2 . 0.9694 ?
loop_
    _geom_angle_atom_site_label_1
    _geom_angle_atom_site_label_2
    _geom_angle_atom_site_label_3
    _geom_angle_site_symmetry_1
    _geom_angle_site_symmetry_3
    _geom_angle
    _geom_angle_publ_flag
    N1 Cu1 N2 . . 84.19(8) ?
    N1 Cu1 Cl1 . . 160.09(7) ?
    N2 Cu1 Cl1 . . 92.56(6) ?
    N1 Cu1 Cl2 . . 88.32(7) ?
    N2 Cu1 Cl2 . . 170.50(6) ?
    Cl1 Cu1 Cl2 . . 92.50(3) ?
    N1 Cu1 Cl3 . . 96.18(7) ?
    N2 Cu1 Cl3 . . 94.65(6) ?
    Cl1 Cu1 Cl3 . . 103.67(3) ?
    Cl2 Cu1 Cl3 . . 91.95(3) ?
    C1 N1 Cu1 . . 112.31(16) ?
    C1 N1 H1A . . 109.1 ?
    Cu1 N1 H1A . . 109.1 ?
    C1 N1 H1B . . 109.1 ?
    Cu1 N1 H1B . . 109.1 ?
    H1A N1 H1B . . 107.9 ?
    C6 N2 C3 . . 107.62(19) ?
    C6 N2 C2 . . 112.64(19) ?
    C3 N2 C2 . . 111.08(19) ?
    C6 N2 Cu1 . . 108.90(14) ?
    C3 N2 Cu1 . . 113.13(14) ?
    C2 N2 Cu1 . . 103.53(14) ?
    C4 N3 C5 . . 112.6(2) ?
    C4 N3 H3A . . 109.1 ?
    C5 N3 H3A . . 109.1 ?
    C4 N3 H3B . . 109.1 ?
    C5 N3 H3B . . 109.1 ?
    H3A N3 H3B . . 107.8 ?
    N1 C1 C2 . . 108.2(2) ?
    N1 C1 H11 . . 110.1 ?
    C2 C1 H11 . . 110.1 ?
    N1 C1 H12 . . 110.1 ?
    C2 C1 H12 . . 110.1 ?
    H11 C1 H12 . . 108.4 ?
    N2 C2 C1 . . 109.6(2) ?
    N2 C2 H21 . . 109.7 ?
    C1 C2 H21 . . 109.7 ?
    N2 C2 H22 . . 109.7 ?
    C1 C2 H22 . . 109.7 ?
    H21 C2 H22 . . 108.2 ?
    N2 C3 C4 . . 113.1(2) ?
    N2 C3 H31 . . 109.0 ?
    C4 C3 H31 . . 109.0 ?
    N2 C3 H32 . . 109.0 ?
    C4 C3 H32 . . 109.0 ?
    H31 C3 H32 . . 107.8 ?
    N3 C4 C3 . . 110.3(2) ?
    N3 C4 H41 . . 109.6 ?
    C3 C4 H41 . . 109.6 ?
    N3 C4 H42 . . 109.6 ?
    C3 C4 H42 . . 109.6 ?
    H41 C4 H42 . . 108.1 ?
    N3 C5 C6 . . 110.1(2) ?
    N3 C5 H51 . . 109.6 ?
    C6 C5 H51 . . 109.6 ?
    N3 C5 H52 . . 109.6 ?
    C6 C5 H52 . . 109.6 ?
    H51 C5 H52 . . 108.1 ?
    N2 C6 C5 . . 113.8(2) ?
    N2 C6 H61 . . 108.8 ?
    C5 C6 H61 . . 108.8 ?
    N2 C6 H62 . . 108.8 ?
    C5 C6 H62 . . 108.8 ?
    H61 C6 H62 . . 107.7 ?
    H1 O1W H2 . . 113.8 ?
loop_
    _geom_hbond_atom_site_label_D
    _geom_hbond_atom_site_label_H
    _geom_hbond_atom_site_label_A
    _geom_hbond_site_symmetry_A
    _geom_hbond_distance_DH
    _geom_hbond_distance_HA
    _geom_hbond_distance_DA
    _geom_hbond_angle_DHA
    O1W H1 Cl2 . 0.97 2.21 3.154(4) 163.6
    O1W H2 Cl1 1_455 0.97 2.40 3.239(4) 144.4
    N1 H1A Cl1 4_566 0.90 2.63 3.395(2) 142.9
    N1 H1B Cl3 4_565 0.90 2.43 3.302(2) 162.0
    N3 H3A Cl2 2_645 0.90 2.38 3.204(2) 151.7
    N3 H3B Cl3 4_665 0.90 2.24 3.131(2) 169.4
data_global
_journal_date_recd_electronic     2009-10-16
_journal_date_accepted     2009-11-02
_journal_name_full     'Acta Crystallographica, Section E'
_journal_year     2009
_journal_volume     65
_journal_issue     12
_journal_page_first     m1539
_journal_page_last     m1539
_journal_paper_category     QM
_journal_coeditor_code     DN2503
_publ_contact_author_name     'Fatma Zouari'
_publ_contact_author_address
;
Laboratoire de Sciences de Mat\'eriaux et d'Environnement,
Facult\'e des Sciences de SFAX, BP 802, 3018 SFAX
TUNISIE
;
_publ_contact_author_email     'fatmazouari2003@yahoo.fr'
_publ_contact_author_fax     '(216) 74 27 44 37'
_publ_contact_author_phone     '(216) 74 27 64 00'
_publ_section_title
;
[4-(2-Aminoethyl)piperazin-1-ium]trichloridocopper(II) monohydrate
;
loop_
    _publ_author_name
    _publ_author_footnote
    _publ_author_address
    'Ikram, Baccar' .
;
Laboratoire de Sciences de Mat\'eriaux et d'Environnement,
Facult\'e des Sciences de SFAX, BP 802, 3018 SFAX
Tunisia
;
    'Fatma, Zouari' .
;
Laboratoire de Sciences de Mat\'eriaux et d'Environnement,
Facult\'e des Sciences de SFAX, BP 802, 3018 SFAX
Tunisia
;
