# Supplementary material for: [4-(2-Amino­ethyl)piperazin-1-ium]trichloridocopper(II) monohydrate
Source: Acta Crystallogr Sect E Struct Rep Online. 2009 Nov 7;65(Pt 12):m1539. doi: 10.1107/S1600536809046121 (PMC2972016; doi:10.1107/S1600536809046121)
Supplement: Supplementary file 2 [file e-65-m1539-Isup2.hkl]

#
# h,k,l, Fc-squared, Fo-squared, sigma(Fo-squared) and status flag
#
data_I
_shelx_title ' I         P21/n        R = 0.04'
_shelx_refln_list_code          4
_shelx_F_calc_maximum      153.64
_exptl_crystal_F_000       652.00
_reflns_d_resolution_high  0.6528
 
loop_
 _symmetry_equiv_pos_as_xyz
 'x, y, z'
 '-x+1/2, y+1/2, -z+1/2'
 '-x, -y, -z'
 'x-1/2, -y-1/2, z-1/2'
 
_cell_length_a     9.0540
_cell_length_b    14.8840
_cell_length_c     9.1040
_cell_angle_alpha  90.000
_cell_angle_beta   94.019
_cell_angle_gamma  90.000
 
_shelx_F_squared_multiplier     1.000
 
loop_
 _refln_index_h
 _refln_index_k
 _refln_index_l
 _refln_F_squared_calc
 _refln_F_squared_meas
 _refln_F_squared_sigma
 _refln_observed_status
   2   0   0     3415.36     2410.33     23.09 o
   4   0   0     1343.94     1902.94     21.54 o
   6   0   0     2284.47     2240.43     26.68 o
   8   0   0      620.62      643.00     14.77 o
  10   0   0       44.85       45.61      7.15 o
   2   1   0     2987.32     3133.19     25.03 o
   3   1   0     2602.24     2547.36     17.69 o
   4   1   0     3382.31     3363.36     24.56 o
   5   1   0       34.77       41.41      3.40 o
   6   1   0     4982.85     4946.53     36.94 o
   7   1   0       27.31       28.27      2.14 o
   8   1   0      428.46      431.89      8.27 o
   9   1   0      134.05      119.48      5.86 o
  10   1   0      326.53      322.49     12.37 o
  11   1   0        2.90       -7.17      8.17 o
  12   1   0      572.76      627.81     32.41 o
   1   2   0      895.49      815.99      6.04 o
   2   2   0     5024.69     5027.42     57.14 o
   3   2   0      286.24      255.77      3.60 o
   4   2   0     2492.93     2414.90     21.88 o
   5   2   0     1133.56     1249.21     12.33 o
   6   2   0     1981.63     1949.41     19.46 o
   7   2   0       18.45       26.11      2.93 o
   8   2   0        3.15        4.38      3.63 o
   9   2   0      484.64      492.93     21.83 o
  10   2   0       63.48       49.38      5.93 o
  11   2   0      434.57      398.42     26.18 o
  12   2   0       26.21       -9.66      9.66 o
   1   3   0     3382.76     4137.47     43.37 o
   2   3   0     5688.86     6207.72     51.84 o
   3   3   0      152.01      140.18      2.22 o
   4   3   0     2586.43     2646.28     21.55 o
   5   3   0     1318.68     1423.27     13.72 o
   6   3   0       10.89        7.15      1.95 o
   7   3   0      275.14      306.44      5.42 o
   8   3   0      682.40      665.51      9.43 o
   9   3   0      197.01      165.71      6.01 o
  10   3   0      840.03      843.07     28.97 o
  11   3   0       72.65       61.85      9.57 o
  12   3   0      204.13      237.37     16.77 o
  13   3   0      100.80      103.80     18.19 o
   0   4   0     8563.08     8314.51    112.88 o
   1   4   0    13346.78    14191.10    152.58 o
   2   4   0     5228.98     5858.55     53.72 o
   3   4   0     6993.46     7203.60     64.03 o
   4   4   0     8369.43     8603.41     67.84 o
   5   4   0      293.03      280.54      4.63 o
   6   4   0       21.29       14.08      2.61 o
   7   4   0       30.06       30.58      3.44 o
   8   4   0      102.51      100.37      3.85 o
   9   4   0      272.01      273.78      8.32 o
  10   4   0        0.08       -5.16      6.78 o
  11   4   0      278.51      284.20     14.97 o
  12   4   0        0.73       17.01      9.79 o
  13   4   0       52.14       48.61     14.59 o
   1   5   0    10382.26     9880.87    118.09 o
   2   5   0     5235.26     5941.55     52.35 o
   3   5   0     7823.17     7559.96     67.49 o
   4   5   0     1958.27     1886.86     18.48 o
   5   5   0      591.63      576.31      9.86 o
   6   5   0     1279.99     1330.45     15.98 o
   7   5   0      323.84      317.28      6.48 o
   8   5   0     1158.88     1194.38     16.77 o
   9   5   0      102.16       87.19      7.38 o
  10   5   0      246.67      248.10     11.32 o
  11   5   0      186.28      203.17     12.22 o
  12   5   0        1.84        6.54      8.74 o
  13   5   0       90.16      100.09     17.24 o
   0   6   0       61.63       32.58      2.67 o
   1   6   0      970.50      993.62     16.30 o
   2   6   0     9750.08    10061.82    126.48 o
   3   6   0     4725.39     4806.41     41.24 o
   4   6   0      564.86      523.28      8.20 o
   5   6   0       29.89       19.26      4.83 o
   6   6   0      225.76      298.95     12.18 o
   7   6   0     1386.07     1324.93     17.03 o
   8   6   0      423.53      446.93     12.23 o
   9   6   0     1593.54     1666.68     32.41 o
  10   6   0      281.04      270.38     13.40 o
  11   6   0       21.83       36.93     11.53 o
  12   6   0        1.21        3.41      9.90 o
  13   6   0       16.98       16.70     10.22 o
   1   7   0     5693.68     5663.34     53.92 o
   2   7   0     1864.29     1959.49     21.61 o
   3   7   0     6032.57     5935.97     53.45 o
   4   7   0      587.58      534.33     14.03 o
   5   7   0       55.42       53.47      4.45 o
   6   7   0     1900.59     1933.13     23.19 o
   7   7   0      997.36      965.86     14.65 o
   8   7   0      409.41      411.94     10.13 o
   9   7   0       28.27        2.70      6.44 o
  10   7   0       12.74       -0.19      5.23 o
  11   7   0       33.19       37.63      8.60 o
  13   7   0        0.32       -6.89      7.72 o
   0   8   0       76.96       44.97      4.93 o
   1   8   0      342.25      300.62      6.38 o
   2   8   0      172.64      184.56      4.79 o
   3   8   0      164.32      173.01      5.51 o
   4   8   0      883.56      911.55     12.42 o
   5   8   0     2434.41     2458.62     27.05 o
   6   8   0      980.37     1035.58     15.67 o
   7   8   0      440.83      425.34      9.99 o
   8   8   0        1.82       -3.47      4.61 o
   9   8   0      724.47      663.92     16.37 o
  10   8   0      156.73      132.31     17.31 o
  11   8   0      122.30       86.39     11.64 o
  12   8   0        1.46       -4.83      9.62 o
   1   9   0     1176.72     1078.10     13.15 o
   2   9   0     1206.96     1189.74     15.43 o
   3   9   0     3751.71     3769.88     41.61 o
   4   9   0     1131.00     1134.19     14.06 o
   5   9   0      911.04      942.70     14.25 o
   6   9   0        5.56        4.57      5.47 o
   7   9   0     1896.84     1878.71     25.75 o
   8   9   0      145.83      137.77      7.20 o
   9   9   0       68.31       70.25      6.85 o
  10   9   0       52.25       53.01      7.44 o
  11   9   0      291.90      329.42     16.44 o
  12   9   0        2.18        1.54      8.36 o
   0  10   0      231.69      267.34     16.03 o
   1  10   0      409.36      461.14     10.04 o
   2  10   0     1084.54     1189.76     16.38 o
   3  10   0       92.75       80.93      6.93 o
   4  10   0      646.75      653.97     11.92 o
   5  10   0     1601.46     1725.04     21.81 o
   6  10   0        7.37       -5.80      5.80 o
   7  10   0     1461.94     1469.48     22.12 o
   8  10   0      246.87      254.37      9.15 o
   9  10   0      361.58      358.69     15.68 o
  10  10   0      209.23      181.43     11.94 o
  11  10   0      242.99      224.84     17.06 o
  12  10   0        3.05       -2.96     10.94 o
   1  11   0     1762.03     1710.23     22.75 o
   2  11   0     1549.49     1509.23     18.08 o
   3  11   0     3173.18     3236.80     34.46 o
   4  11   0     1237.63     1328.44     26.27 o
   5  11   0     1791.96     1895.80     26.11 o
   6  11   0      341.93      349.18      9.34 o
   7  11   0        8.34        6.31      4.92 o
   8  11   0        7.90       -3.21      5.21 o
   9  11   0        3.24        3.48      7.38 o
  10  11   0        0.52        2.73      5.55 o
  11  11   0        0.54       10.72      8.35 o
  12  11   0       19.82       56.85     11.98 o
   0  12   0       15.63       42.83      7.33 o
   1  12   0     1066.23     1077.92     17.04 o
   2  12   0      431.48      452.78      9.42 o
   3  12   0        1.75        9.97      8.04 o
   4  12   0      338.42      330.30      8.92 o
   5  12   0      276.09      294.64     10.40 o
   6  12   0       72.10      110.62      7.27 o
   7  12   0     1601.99     1654.66     27.88 o
   8  12   0       80.95       77.46      8.28 o
   9  12   0      520.78      530.03     17.63 o
  10  12   0      123.72      130.86      9.67 o
  11  12   0       99.29      125.38     11.44 o
   1  13   0     1528.58     1600.12     22.80 o
   2  13   0       89.00       84.61      5.31 o
   3  13   0      523.51      608.32     12.35 o
   4  13   0       16.80       -1.84      4.35 o
   5  13   0     1965.94     2047.23     30.81 o
   6  13   0       91.53      106.88      6.50 o
   7  13   0        4.48       11.15      5.38 o
   8  13   0      312.90      285.93     12.74 o
   9  13   0       27.24       17.69      5.46 o
  10  13   0      103.88       84.27      8.47 o
  11  13   0        6.35       16.02      9.36 o
   0  14   0       46.39       34.02      8.43 o
   1  14   0       68.58       98.29      6.79 o
   2  14   0      308.88      308.75      9.71 o
   3  14   0       17.60       16.24      6.74 o
   4  14   0     1647.79     1638.51     23.33 o
   5  14   0      254.01      217.61      8.65 o
   6  14   0      273.34      244.75      9.54 o
   7  14   0      422.41      418.86     12.94 o
   8  14   0       87.91       95.02      9.77 o
   9  14   0       20.68        7.67      9.24 o
  10  14   0        9.66        5.76      7.98 o
   1  15   0     1414.67     1418.20     24.74 o
   2  15   0      416.28      402.99     11.58 o
   3  15   0       48.44       45.38      6.50 o
   4  15   0       53.26       74.69      5.59 o
   5  15   0      232.02      238.54      8.47 o
   6  15   0      537.71      558.76     14.85 o
   7  15   0      334.10      349.34     17.65 o
   8  15   0      374.98      350.57     14.60 o
   9  15   0       10.37       -5.33      7.08 o
  10  15   0       93.40       82.77     14.20 o
   0  16   0     3638.98     3815.01     74.61 o
   1  16   0      186.68      179.90      8.69 o
   2  16   0       95.72      100.94      7.04 o
   3  16   0      131.40      132.95      7.26 o
   4  16   0      325.94      353.60     10.69 o
   5  16   0      394.16      377.36     10.96 o
   6  16   0      255.00      233.25      9.10 o
   7  16   0        1.46       -0.18      5.79 o
   9  16   0        7.84        8.50      8.00 o
   1  17   0      301.86      311.65     11.16 o
   2  17   0        3.14       -3.18      4.43 o
   3  17   0      132.51      128.87      6.72 o
   4  17   0       70.71       73.56      6.58 o
   5  17   0       30.23       19.90      6.99 o
   6  17   0      638.97      665.28     17.56 o
   7  17   0       46.91       54.92     11.71 o
   8  17   0      188.48      199.19     11.57 o
   9  17   0        0.94       -4.86      6.54 o
   0  18   0     1411.53     1474.83     38.81 o
   1  18   0        1.29        0.80      5.70 o
   2  18   0      390.99      442.13     11.96 o
   3  18   0      360.45      346.49     11.02 o
   4  18   0       60.99       61.08      5.90 o
   5  18   0        0.68       -2.92      4.23 o
   6  18   0      357.57      375.32     14.88 o
   7  18   0       44.69       47.09      5.98 o
   8  18   0       16.87        4.33      7.89 o
   1  19   0        1.21        7.82      4.10 o
   2  19   0      144.22      158.11      7.60 o
   3  19   0      242.27      261.35      9.87 o
   4  19   0      332.76      336.16     11.53 o
   5  19   0      132.17      128.63      7.86 o
   6  19   0        2.20        5.15     17.78 o
   7  19   0        0.58       14.69     11.21 o
   0  20   0       11.58       25.55     11.53 o
   1  20   0        0.63       -4.13      4.13 o
   2  20   0      587.98      584.61     15.03 o
   3  20   0        2.36       15.02      8.17 o
   4  20   0      463.71      463.14     13.14 o
   5  20   0       65.99       64.61      9.43 o
   6  20   0        3.43        8.26      6.37 o
   1  21   0       23.55       32.44      5.74 o
   2  21   0       54.03       75.46      8.59 o
   3  21   0       27.00       34.29      9.32 o
   4  21   0      222.62      222.56     15.04 o
   5  21   0        7.59        2.86     10.52 o
   0  22   0       47.73       34.75     11.98 o
   1  22   0       19.36        9.31      6.47 o
   2  22   0      602.37      608.05     18.64 o
   3  22   0       90.06       73.33     12.91 o
 -11   0   1      599.53      586.91     35.58 o
  -9   0   1       24.52       27.77      5.82 o
  -7   0   1     2871.61     2946.51     51.52 o
  -5   0   1    20725.14    21415.42    328.03 o
  -3   0   1      822.86     1074.11     25.07 o
  -1   0   1      602.77      405.90     17.05 o
   1   0   1    12445.82    12799.94    302.92 o
   3   0   1     1303.44     1420.43     22.14 o
   5   0   1      100.97       63.30      6.92 o
   7   0   1     3152.99     3260.64     45.71 o
   9   0   1      229.35      224.04     10.72 o
 -12   1   1      189.03      222.60     16.20 o
 -11   1   1       70.07       76.45      7.71 o
 -10   1   1       11.03        4.52      3.96 o
  -9   1   1       17.33       -6.98      6.98 o
  -8   1   1      828.49      784.49     10.43 o
  -7   1   1      270.70      283.61      5.82 o
  -6   1   1     1632.12     1570.20     15.38 o
  -5   1   1     4170.00     4228.21     40.25 o
  -4   1   1      275.79      279.75      5.20 o
  -3   1   1     2621.83     2799.47     21.09 o
  -2   1   1       21.29       -0.85      0.85 o
  -1   1   1    19473.49    19496.71    369.65 o
   1   1   1    21964.45    23466.94    228.09 o
   2   1   1      241.45      151.85      2.69 o
   3   1   1     2983.68     3331.59     37.03 o
   4   1   1      351.22      351.32      4.68 o
   5   1   1     1940.67     1904.04     19.76 o
   6   1   1      156.96      168.48      4.92 o
   7   1   1     3729.10     3817.35     34.66 o
   8   1   1        9.76        0.25      3.21 o
   9   1   1       31.86       12.37      5.24 o
  10   1   1        0.98       -0.36      5.23 o
  11   1   1      260.72      252.13     18.52 o
  12   1   1      347.23      388.74     30.96 o
 -12   2   1       11.53       17.41     10.97 o
 -11   2   1      385.39      397.64     17.21 o
 -10   2   1        6.78       -6.91      6.91 o
  -9   2   1      443.17      450.43     12.48 o
  -8   2   1        6.19       13.96      6.64 o
  -7   2   1     2380.70     2489.33     26.52 o
  -6   2   1       86.06       88.35      7.83 o
  -5   2   1     3062.38     3029.73     25.45 o
  -4   2   1     4720.77     4743.94     33.77 o
  -3   2   1      292.08      218.17      3.96 o
  -2   2   1     4962.73     4146.18     49.77 o
  -1   2   1      426.05      464.10      4.82 o
   0   2   1       79.12       14.63      0.44 o
   1   2   1      954.13     1092.23      9.12 o
   2   2   1      746.89     1170.32     12.69 o
   3   2   1      286.69      244.10      7.33 o
   4   2   1      695.06      733.91      9.56 o
   5   2   1      195.46      173.56      6.33 o
   6   2   1     4840.93     4736.37     39.22 o
   7   2   1     3532.25     3586.74     32.69 o
   8   2   1       54.53       56.50      5.70 o
   9   2   1     1151.58     1171.73     19.08 o
  10   2   1      118.41      104.10      8.04 o
  11   2   1      359.95      378.42     12.83 o
  12   2   1       53.64       86.13     16.56 o
  13   2   1       70.75       98.85     18.05 o
 -12   3   1      116.59      130.96     13.40 o
 -11   3   1       66.70       44.95      8.26 o
 -10   3   1       37.06       28.38      5.77 o
  -9   3   1       92.34       96.60      6.65 o
  -8   3   1       66.93       62.86      4.12 o
  -7   3   1       62.94       68.12      3.37 o
  -6   3   1     5982.71     6009.22     47.98 o
  -5   3   1     2796.26     2559.86     22.28 o
  -4   3   1      468.89      481.44      7.30 o
  -3   3   1    13596.21    13186.50    142.60 o
  -2   3   1     3328.54     3777.19     36.38 o
  -1   3   1     8436.16     7258.22     74.24 o
   0   3   1      366.88      370.38      5.05 o
   1   3   1     2185.27     1636.21     12.48 o
   2   3   1     3821.22     3786.23     36.92 o
   3   3   1    15415.38    15114.98    170.26 o
   4   3   1     1565.97     1677.70     15.84 o
   5   3   1     1747.22     1599.31     16.03 o
   6   3   1     1347.62     1355.50     14.08 o
   7   3   1       60.40       66.11      3.67 o
   8   3   1      479.23      489.53      8.33 o
   9   3   1      204.65      193.82      7.96 o
  10   3   1      137.84       94.18      9.15 o
  11   3   1        7.11       31.45     13.91 o
  12   3   1      242.08      298.57     18.60 o
 -13   4   1       85.55      104.45     16.67 o
 -12   4   1        0.43       -0.28     14.40 o
 -11   4   1      127.24      143.19     13.14 o
 -10   4   1      229.75      214.57     14.24 o
  -9   4   1     2020.28     2054.32     28.89 o
  -8   4   1      187.73      187.19      6.47 o
  -7   4   1      198.36      199.89      6.30 o
  -6   4   1      394.10      395.83      6.29 o
  -5   4   1        3.17       -1.12      2.23 o
  -4   4   1     7942.56     8125.60     66.51 o
  -3   4   1     6811.35     6958.15     60.25 o
  -2   4   1     9850.85    10374.24    117.70 o
  -1   4   1       44.30       56.16      1.57 o
   0   4   1     3396.88     3426.58     30.41 o
   1   4   1      675.15      569.37      6.78 o
   2   4   1      747.49      741.31      7.71 o
   3   4   1     1401.05     1242.23     11.90 o
   4   4   1      464.41      473.49      7.08 o
   5   4   1     2901.64     2919.02     29.31 o
   6   4   1      127.38      122.93      5.48 o
   7   4   1      277.45      291.44      6.84 o
   8   4   1       26.75       10.42      6.84 o
   9   4   1     1358.91     1402.40     19.55 o
  10   4   1      106.71       79.46      6.28 o
  11   4   1      193.64      228.54     11.70 o
  12   4   1       24.80        6.07      7.81 o
 -13   5   1       24.55       -0.43      9.62 o
 -12   5   1       10.79        2.82      8.57 o
 -11   5   1        3.03       10.35      9.90 o
 -10   5   1      159.38      136.21      8.54 o
  -9   5   1        0.12       -4.47      4.47 o
  -8   5   1     1638.67     1594.14     18.90 o
  -7   5   1     1239.55     1224.17     16.55 o
  -6   5   1     1932.65     1929.70     19.91 o
  -5   5   1      595.70      621.77      8.74 o
  -4   5   1      150.96      134.99      3.21 o
  -3   5   1     6024.09     6197.78     52.21 o
  -2   5   1     1960.06     2052.77     20.41 o
  -1   5   1     1288.99     1032.88     12.69 o
   0   5   1     2157.40     2363.69     22.15 o
   1   5   1     1069.37      933.09     10.67 o
   2   5   1     7513.25     8203.89     82.71 o
   3   5   1    14273.80    14455.92    169.71 o
   4   5   1      377.71      395.58      6.41 o
   5   5   1      905.26      964.07     12.45 o
   6   5   1       69.90       83.12      5.86 o
   7   5   1      276.06      260.91      6.14 o
   8   5   1     2846.56     2739.24     35.09 o
   9   5   1       71.78       43.67      7.26 o
  10   5   1      657.55      639.14     17.03 o
  11   5   1        3.46        1.57      4.50 o
  12   5   1        4.28       -1.56     10.64 o
  13   5   1        2.13       -9.81      9.81 o
 -13   6   1      117.65      141.19     21.22 o
 -12   6   1        0.75       10.95     10.40 o
 -11   6   1       61.26       52.33      9.20 o
 -10   6   1        1.80        3.88      7.10 o
  -9   6   1      552.77      543.57     17.85 o
  -8   6   1       54.45       31.38      8.36 o
  -7   6   1      453.84      444.42      9.19 o
  -6   6   1      571.39      551.84      9.18 o
  -5   6   1       30.77       33.70      2.57 o
  -4   6   1     3590.47     3768.03     34.56 o
  -3   6   1     1535.20     1642.65     18.59 o
  -2   6   1     8465.96     8754.90     89.52 o
  -1   6   1     1632.39     1769.49     19.37 o
   0   6   1      102.82       88.86      2.60 o
   1   6   1     4689.41     4982.31     41.31 o
   2   6   1     3888.89     3994.10     34.95 o
   3   6   1      923.52     1024.31     13.54 o
   4   6   1     3670.10     3623.29     30.90 o
   5   6   1     8282.18     8275.71     70.52 o
   6   6   1       16.08       20.28      2.82 o
   7   6   1       29.00       21.59      4.28 o
   8   6   1       32.48       25.24      8.83 o
   9   6   1        5.26       -0.90      4.27 o
  10   6   1       10.64       -1.73      5.59 o
  11   6   1       71.24       83.78      7.94 o
  12   6   1       16.77        3.41     10.28 o
 -13   7   1       17.21       -5.76     10.81 o
 -12   7   1       79.24       52.78     13.86 o
 -11   7   1       84.01      129.37     17.50 o
 -10   7   1      246.51      239.63     12.76 o
  -9   7   1       67.68       65.89      7.00 o
  -8   7   1     2153.88     2198.95     30.67 o
  -7   7   1     1072.01     1057.24     16.97 o
  -6   7   1        9.66        9.49      3.61 o
  -5   7   1        8.79        9.41      4.70 o
  -4   7   1     1011.36     1010.18     13.98 o
  -3   7   1     1081.60     1126.57     13.60 o
  -2   7   1     2367.53     2569.81     23.77 o
  -1   7   1     3816.25     4203.07     47.29 o
   0   7   1       62.56       79.03      6.06 o
   1   7   1     4184.76     4445.66     40.97 o
   2   7   1      631.05      691.18      9.27 o
   3   7   1      586.80      613.18      9.01 o
   4   7   1     3064.67     3075.38     28.60 o
   5   7   1      252.22      254.58      6.20 o
   6   7   1      237.69      225.71      6.14 o
   7   7   1       19.02       59.39      7.13 o
   8   7   1      484.82      474.83     12.73 o
   9   7   1        6.22       -3.16      5.42 o
  10   7   1      755.69      772.64     21.83 o
  11   7   1        1.28        0.45     12.39 o
  12   7   1       51.29       20.88     19.42 o
 -12   8   1        3.30       -6.12      6.12 o
 -11   8   1       29.94       38.48     11.84 o
 -10   8   1      220.00      187.95     11.54 o
  -9   8   1       62.65       59.98      6.90 o
  -8   8   1     1119.59     1123.72     23.64 o
  -7   8   1      148.29      162.88     10.21 o
  -6   8   1     1786.24     1879.65     24.08 o
  -5   8   1        8.82       17.69      2.94 o
  -4   8   1       47.57       42.71      3.84 o
  -3   8   1      263.65      295.00      6.38 o
  -2   8   1     5862.08     5754.39     49.21 o
  -1   8   1      594.20      592.88      8.98 o
   0   8   1     6973.85     6573.38     55.54 o
   1   8   1      883.57      851.32     11.55 o
   2   8   1     2250.18     2038.58     21.03 o
   3   8   1      195.45      208.01      4.97 o
   4   8   1     2034.08     1970.15     21.90 o
   5   8   1      771.83      807.03     12.42 o
   6   8   1      642.63      627.14     10.66 o
   7   8   1      104.82      102.32      7.58 o
   8   8   1      573.91      578.58     14.56 o
   9   8   1        0.48        2.83      4.67 o
  10   8   1      131.81      129.07     12.15 o
  11   8   1        0.25       -8.22      8.22 o
  12   8   1       41.09       61.15     13.48 o
 -12   9   1      227.71      248.35     18.78 o
 -11   9   1        6.64       -2.04     10.66 o
 -10   9   1      427.46      432.86     15.80 o
  -9   9   1      114.56      106.51      7.24 o
  -8   9   1     1239.35     1296.00     29.95 o
  -7   9   1       10.39       27.87     35.90 o
  -6   9   1      126.59      135.75      8.14 o
  -5   9   1      163.70      161.06      7.22 o
  -4   9   1     1229.47     1231.53     22.75 o
  -3   9   1       14.08        6.30      2.95 o
  -2   9   1        7.48        1.42      7.40 o
  -1   9   1      949.43      975.01     13.15 o
   0   9   1        3.18        7.73      2.76 o
   1   9   1     1067.52     1048.85     13.75 o
   2   9   1     1117.90     1172.53     15.65 o
   3   9   1       66.58       69.96      6.52 o
   4   9   1     6159.11     6201.68     54.84 o
   5   9   1      523.63      500.36     10.06 o
   6   9   1     2779.93     2784.70     29.80 o
   7   9   1      179.04      178.86      7.67 o
   8   9   1       78.05       90.90      6.31 o
   9   9   1       23.67       40.65      6.39 o
  10   9   1      296.05      330.25     14.29 o
  11   9   1       70.13       77.39     10.84 o
  12   9   1      169.73      213.53     16.39 o
 -12  10   1       81.04       65.55     17.20 o
 -11  10   1       32.11       26.25      8.60 o
 -10  10   1        1.68        4.97      7.85 o
  -9  10   1       15.68        6.61      6.50 o
  -8  10   1      567.14      566.58     14.50 o
  -7  10   1      222.95      211.65      8.14 o
  -6  10   1     1539.20     1607.85     23.13 o
  -5  10   1      485.13      473.12     10.48 o
  -4  10   1      358.70      418.09      9.24 o
  -3  10   1        5.57       16.06      7.67 o
  -2  10   1     2309.35     2260.68     27.64 o
  -1  10   1     5327.48     5320.61     53.17 o
   0  10   1     6410.67     6333.08     58.21 o
   1  10   1     2559.06     2582.35     28.46 o
   2  10   1     6245.06     6239.50     56.45 o
   3  10   1      415.30      389.72      8.88 o
   4  10   1     1735.79     1836.68     21.66 o
   5  10   1     2048.72     1990.04     24.36 o
   6  10   1      117.04      109.37      6.00 o
   7  10   1      165.70      170.89      8.44 o
   8  10   1       17.90       10.54     10.19 o
   9  10   1       44.16       51.01      7.12 o
  10  10   1        2.85        3.09      8.79 o
  11  10   1        8.88       18.91      8.07 o
 -12  11   1       89.49      102.03     10.97 o
 -11  11   1       45.74       40.29     11.25 o
 -10  11   1      653.08      654.49     55.07 o
  -9  11   1       62.65       70.06      6.83 o
  -8  11   1      541.25      532.00     14.10 o
  -7  11   1      858.19      864.16     21.58 o
  -6  11   1      430.50      441.01     11.15 o
  -5  11   1       79.44      112.36     11.57 o
  -4  11   1      294.38      286.88     16.57 o
  -3  11   1      155.45      174.40      7.17 o
  -2  11   1      806.92      831.03     20.18 o
  -1  11   1      582.16      583.15     11.18 o
   0  11   1        6.39       37.93      4.88 o
   1  11   1      543.48      537.68      9.02 o
   2  11   1     1103.34     1074.98     15.43 o
   3  11   1       30.22       24.77      6.82 o
   4  11   1     1132.41     1142.67     17.54 o
   5  11   1      213.97      257.34     10.74 o
   6  11   1      941.10      914.75     16.74 o
   7  11   1       16.14        9.45      3.93 o
   8  11   1      640.23      608.42     14.67 o
   9  11   1       58.25       51.27      6.60 o
  10  11   1      121.73      125.99      9.23 o
  11  11   1       47.39       72.45     12.54 o
  12  11   1       62.84       45.86     15.85 o
 -11  12   1        6.03       26.19     13.97 o
 -10  12   1      166.80      146.17     12.40 o
  -9  12   1      126.30      134.69     10.42 o
  -8  12   1        6.90       -2.86      7.08 o
  -7  12   1        3.15       -5.58      5.58 o
  -6  12   1       73.68       89.60      9.49 o
  -5  12   1        1.83       51.44     33.27 o
  -4  12   1     3332.83     3420.80     36.46 o
  -3  12   1      268.43      297.44      9.42 o
  -2  12   1      173.52      176.39      5.57 o
  -1  12   1       59.85       65.38      5.94 o
   0  12   1     2408.13     2341.08     27.29 o
   1  12   1      217.48      210.98      6.30 o
   2  12   1     3809.29     3740.65     39.71 o
   3  12   1       50.85       61.79      4.74 o
   4  12   1     1464.53     1467.03     22.13 o
   5  12   1      765.85      715.45     15.33 o
   6  12   1       16.45        1.13      3.51 o
   7  12   1       35.89       19.09      8.63 o
   8  12   1      172.99      184.20      8.45 o
   9  12   1       64.35       73.13      9.86 o
  10  12   1       86.08       83.58      8.04 o
  11  12   1       33.80       36.58     15.09 o
 -11  13   1        0.21        8.46      9.50 o
 -10  13   1      301.95      328.18     17.52 o
  -9  13   1       25.43       14.23      5.36 o
  -8  13   1       90.79       69.20      7.03 o
  -7  13   1       14.25       16.51      6.38 o
  -6  13   1      728.42      735.68     19.26 o
  -5  13   1      663.83      749.42     15.92 o
  -4  13   1        1.43       -5.65      5.65 o
  -3  13   1      104.30      124.08      6.05 o
  -2  13   1      148.52      149.12      5.62 o
  -1  13   1        8.93        3.83      4.29 o
   0  13   1      737.95      715.30     13.72 o
   1  13   1      475.83      514.39     17.62 o
   2  13   1     1604.56     1635.93     21.67 o
   3  13   1     1575.65     1529.86     23.55 o
   4  13   1       13.99       13.05      6.71 o
   5  13   1      298.62      316.60      9.23 o
   6  13   1      880.10      878.63     17.88 o
   7  13   1       59.32       46.44      6.03 o
   8  13   1      489.60      450.24     13.08 o
   9  13   1        0.43       -2.93      8.09 o
  10  13   1       22.63       20.12      8.26 o
  11  13   1       23.32       28.50     21.58 o
 -10  14   1       36.93       16.34      8.48 o
  -9  14   1      465.16      481.27     17.55 o
  -8  14   1        6.30       39.23     16.02 o
  -7  14   1       49.32       65.31      9.05 o
  -6  14   1      129.54      114.68      7.91 o
  -5  14   1      187.61      158.03      6.81 o
  -4  14   1      699.76      703.79     14.17 o
  -3  14   1      181.19      175.80      7.72 o
  -2  14   1      193.50      194.66      6.90 o
  -1  14   1     1355.82     1316.84     30.68 o
   0  14   1     1624.84     1624.56     26.16 o
   1  14   1      152.68      151.44      6.93 o
   2  14   1      702.15      678.24     12.89 o
   3  14   1      805.06      836.17     16.28 o
   4  14   1       58.32       58.20      4.85 o
   5  14   1       35.82       26.21      3.92 o
   6  14   1      636.40      663.28     14.87 o
   7  14   1      400.40      392.09     11.81 o
   8  14   1       43.97        6.76      9.20 o
   9  14   1       85.23       79.06     11.92 o
  10  14   1       12.08        2.31      7.75 o
 -10  15   1       22.25       12.56     25.68 o
  -9  15   1      116.46      119.55     13.17 o
  -8  15   1       68.47       52.17      7.96 o
  -7  15   1        7.47        5.08      4.35 o
  -6  15   1      845.73      883.83     26.02 o
  -5  15   1      461.72      549.87     14.03 o
  -4  15   1      199.07      196.56      7.57 o
  -3  15   1      504.86      531.67     12.42 o
  -2  15   1       59.20       45.71      4.24 o
  -1  15   1      397.83      423.41     10.70 o
   0  15   1        0.06       -4.75      4.75 o
   1  15   1     1839.57     1888.31     30.17 o
   2  15   1       15.47        7.17     11.21 o
   3  15   1      266.69      254.39      8.01 o
   4  15   1      128.74      115.59      6.29 o
   5  15   1      461.76      496.12     12.46 o
   6  15   1      415.30      460.85     12.52 o
   7  15   1        9.79       52.99     15.92 o
   8  15   1       72.63       73.19      7.73 o
   9  15   1       20.31        7.60     16.99 o
  10  15   1       14.67       -6.84      8.98 o
  -9  16   1       90.02       88.00     12.59 o
  -8  16   1       66.32       56.16      7.67 o
  -7  16   1      196.30      191.13      9.73 o
  -6  16   1      222.54      211.69      9.42 o
  -5  16   1      555.50      561.53     16.78 o
  -4  16   1        1.91       -5.12      5.12 o
  -3  16   1       33.70       32.87      5.59 o
  -2  16   1      656.81      707.61     14.69 o
  -1  16   1      499.87      447.56     11.07 o
   0  16   1      544.01      610.40     16.41 o
   1  16   1      260.48      269.54     16.08 o
   2  16   1       50.03       40.82      6.73 o
   3  16   1      266.88      228.93      9.35 o
   4  16   1       15.05        8.58      4.16 o
   5  16   1      160.93      162.99      7.41 o
   6  16   1      233.40      244.45     10.02 o
   7  16   1      693.05      693.78     17.75 o
   8  16   1      133.83      143.60     15.38 o
   9  16   1       21.06       44.31     10.48 o
  -9  17   1       34.86        9.48     15.83 o
  -8  17   1       74.21       73.15      9.66 o
  -7  17   1      213.73      218.83     11.80 o
  -6  17   1       32.74        6.41      8.79 o
  -5  17   1      150.25      132.70      7.65 o
  -4  17   1      451.58      476.47     12.21 o
  -3  17   1       79.03       75.48      5.49 o
  -2  17   1       45.64       25.72      5.02 o
  -1  17   1     1184.61     1205.45     23.23 o
   0  17   1      343.43      314.41      9.66 o
   1  17   1     1954.66     1946.81     32.71 o
   2  17   1       31.48       30.84      7.06 o
   3  17   1       34.39       18.53      5.04 o
   4  17   1       21.06       13.91      5.13 o
   5  17   1      173.92      163.53      7.03 o
   6  17   1       40.91       59.75      7.21 o
   7  17   1      127.86      136.19      9.72 o
   8  17   1       14.82       42.19     16.00 o
   9  17   1       23.71       34.21     14.21 o
  -8  18   1        0.10        7.39      5.31 o
  -7  18   1      315.13      302.64     14.05 o
  -6  18   1        1.34        5.26      8.55 o
  -5  18   1      401.76      424.62     13.17 o
  -4  18   1        4.61       -5.60      5.60 o
  -3  18   1        9.52       -0.50      4.62 o
  -2  18   1      799.69      813.89     17.10 o
  -1  18   1        1.89        3.40      6.34 o
   0  18   1        2.57       10.91      4.95 o
   1  18   1        1.57        1.97      9.77 o
   2  18   1        1.54       -5.40      5.40 o
   3  18   1       97.05       83.94      6.67 o
   4  18   1       70.18       56.25      7.01 o
   5  18   1      153.63      169.46      9.49 o
   6  18   1       49.78       46.31      6.30 o
   7  18   1      319.48      273.70     16.04 o
   8  18   1       36.19       54.34     14.31 o
  -7  19   1       42.77       44.11      6.75 o
  -6  19   1      129.10      139.43      9.74 o
  -5  19   1       77.95       72.54      8.65 o
  -4  19   1        3.89       -6.97      6.97 o
  -3  19   1      565.37      574.93     14.79 o
  -2  19   1      154.68      149.79      7.65 o
  -1  19   1      660.94      697.14     18.01 o
   0  19   1      225.19      207.00      9.77 o
   1  19   1      108.90       97.08      8.14 o
   2  19   1        0.01        4.53      5.26 o
   3  19   1      596.61      616.65     17.19 o
   4  19   1        0.78       40.79     13.95 o
   5  19   1       84.34       86.00      8.39 o
   6  19   1      108.14      108.32     11.35 o
   7  19   1      103.59      108.74     12.18 o
  -5  20   1        4.07        8.10      9.32 o
  -4  20   1        4.08        2.79      5.55 o
  -3  20   1      278.88      288.97     10.80 o
  -2  20   1        0.05       16.68      7.95 o
  -1  20   1        7.07       41.98     12.36 o
   0  20   1      143.34      152.49      8.83 o
   1  20   1       58.68       43.31      6.57 o
   2  20   1        3.05       -6.10      6.23 o
   3  20   1      102.63      118.35      7.28 o
   4  20   1       12.52        6.41      6.33 o
   5  20   1       80.04      147.01     15.78 o
   6  20   1        1.72       -0.78      9.19 o
  -5  21   1       95.21      110.89     11.06 o
  -4  21   1       11.04        3.61      7.21 o
  -3  21   1     1153.75     1239.41     29.33 o
  -2  21   1        2.37        9.33      6.42 o
  -1  21   1      124.73      122.13     10.07 o
   0  21   1       16.31       12.83      7.34 o
   1  21   1        7.56        6.52      5.24 o
   2  21   1        1.12        0.84      5.72 o
   3  21   1      836.36      857.24     19.44 o
   4  21   1        4.74        4.66      6.50 o
   5  21   1      127.95      139.63     12.46 o
  -3  22   1      219.84      226.97     22.76 o
  -2  22   1      297.62      319.88     15.90 o
  -1  22   1       62.28       74.40      8.70 o
   0  22   1       21.42       35.48     12.29 o
   1  22   1       24.07        9.83      6.81 o
   2  22   1       69.28       40.70      7.58 o
   3  22   1       43.06       28.86     12.24 o
 -10   0   2      128.77      112.90     12.98 o
  -8   0   2     2005.85     2100.89     29.23 o
  -6   0   2     4218.55     4367.66     48.34 o
  -4   0   2     9980.09     9359.15    113.17 o
  -2   0   2      287.62       79.75     13.74 o
   2   0   2    23579.74    22041.95    332.85 o
   4   0   2     1242.61     1500.96     21.91 o
   6   0   2     5756.26     5768.07     67.77 o
   8   0   2       14.36        5.89     17.94 o
  10   0   2      539.27      526.66     18.35 o
 -12   1   2      165.93      207.68     31.54 o
 -11   1   2      180.36      195.09     10.41 o
 -10   1   2      811.33      877.74     24.03 o
  -9   1   2      173.75      170.63      8.29 o
  -8   1   2     1288.81     1318.56     14.83 o
  -7   1   2        5.35       10.70      4.82 o
  -6   1   2     5499.51     5483.71     41.36 o
  -5   1   2        0.37       -1.60      3.79 o
  -4   1   2      959.53      955.44     10.15 o
  -3   1   2      197.19      190.85      3.12 o
  -2   1   2    10700.83    11671.01    134.40 o
  -1   1   2       41.47       97.35      1.30 o
   0   1   2       94.00      201.11      2.41 o
   1   1   2       65.88      160.37      2.98 o
   2   1   2      145.26      367.23     32.84 o
   3   1   2      189.73      141.40      3.78 o
   4   1   2     2379.26     2164.23     26.42 o
   5   1   2      204.68      231.69      9.01 o
   6   1   2     5287.74     5226.02     41.88 o
   7   1   2      531.90      537.96      9.43 o
   8   1   2     2523.84     2557.37     25.26 o
   9   1   2      320.79      323.71      7.87 o
  10   1   2      143.10      150.63      8.17 o
  11   1   2        1.44        7.82      6.19 o
  12   1   2      114.28      126.17     14.65 o
  13   1   2        0.00        3.46     10.14 o
 -12   2   2       26.82       -4.45      8.76 o
 -11   2   2       68.63       41.39      7.90 o
 -10   2   2       13.43       -9.74      9.74 o
  -9   2   2        0.57        2.81      2.21 o
  -8   2   2      177.13      175.61      5.46 o
  -7   2   2      162.50      152.62      3.82 o
  -6   2   2     2463.43     2490.08     22.60 o
  -5   2   2     2538.46     2486.69     20.06 o
  -4   2   2     9309.66     9272.67     80.33 o
  -3   2   2     5227.67     5544.66     45.07 o
  -2   2   2      341.26      274.51      3.16 o
  -1   2   2      105.11      153.21      1.87 o
   0   2   2     3305.44     3150.91     29.23 o
   1   2   2    14912.63    15172.16    233.74 o
   2   2   2     9221.92     9512.33    117.06 o
   3   2   2      157.18      153.71      2.86 o
   4   2   2     4926.86     4830.60     59.22 o
   5   2   2     1971.23     2167.63     22.11 o
   6   2   2     1786.48     1754.01     24.34 o
   7   2   2      880.81      835.81     11.56 o
   8   2   2        4.30        2.14      4.86 o
   9   2   2        9.22        0.34      3.99 o
  10   2   2      152.10      149.09      7.02 o
  11   2   2        6.88        0.62      7.01 o
 -13   3   2        5.65      -12.55     12.55 o
 -12   3   2      111.93      128.40     16.10 o
 -11   3   2      224.02      247.37     16.69 o
 -10   3   2     1037.51     1069.79     23.97 o
  -9   3   2      153.90      143.90      6.78 o
  -8   3   2     1061.37     1049.68     13.94 o
  -7   3   2       15.43       18.05      3.74 o
  -6   3   2       13.14       10.99      1.83 o
  -5   3   2     1722.11     1754.57     16.05 o
  -4   3   2      740.74      734.41      8.17 o
  -3   3   2     4668.45     5083.16     40.77 o
  -2   3   2    10723.45    11293.53    107.57 o
  -1   3   2     7883.82     8446.42    116.25 o
   0   3   2      331.33      373.88      4.35 o
   1   3   2     2806.29     3081.83     27.85 o
   2   3   2     1010.91     1072.41     11.85 o
   3   3   2      549.98      540.84      7.47 o
   4   3   2     1019.29     1027.51     15.20 o
   5   3   2     3553.09     3650.29     33.58 o
   6   3   2     1116.26     1110.78     14.13 o
   7   3   2      116.38      112.46      3.93 o
   8   3   2     1405.59     1376.43     17.38 o
   9   3   2      778.93      799.44     13.85 o
  10   3   2      368.61      350.14     11.04 o
  11   3   2        3.97       11.07      4.72 o
  12   3   2       53.10       36.12     21.12 o
  13   3   2        0.22       12.74     11.11 o
 -12   4   2       62.02       67.18     11.11 o
 -11   4   2      108.14      117.39     12.60 o
 -10   4   2       89.95       77.12      7.64 o
  -9   4   2     1100.89     1139.58     18.33 o
  -8   4   2       63.85       69.33      4.79 o
  -7   4   2     1057.55     1015.54     15.60 o
  -6   4   2      356.47      345.39      6.43 o
  -5   4   2      478.80      436.72      9.29 o
  -4   4   2     1470.05     1508.66     15.82 o
  -3   4   2      594.85      637.45      8.61 o
  -2   4   2    10928.83    12139.88    155.75 o
  -1   4   2       43.82       58.77      2.33 o
   0   4   2      106.87      139.90      3.17 o
   1   4   2        3.63       24.04      1.46 o
   2   4   2     1216.56     1336.19     13.40 o
   3   4   2     1806.06     1749.22     17.44 o
   4   4   2     6439.72     6544.03     66.85 o
   5   4   2      176.25      175.96      5.21 o
   6   4   2       51.28       58.14      3.53 o
   7   4   2     1210.05     1197.74     15.39 o
   8   4   2       48.53       14.51      4.85 o
   9   4   2      629.45      658.72     13.25 o
  10   4   2      104.04       93.28      7.99 o
  11   4   2        6.63        2.00      5.54 o
  12   4   2      132.43      126.19     14.64 o
  13   4   2        1.44        0.62      8.95 o
 -12   5   2      229.71      248.66     17.97 o
 -11   5   2       11.65        2.52     16.80 o
 -10   5   2       50.29       63.33      6.96 o
  -9   5   2       79.98       67.69      6.62 o
  -8   5   2      977.87      971.82     14.88 o
  -7   5   2        2.50        1.54      3.14 o
  -6   5   2       98.22       96.87      3.91 o
  -5   5   2     5893.26     5880.67     46.26 o
  -4   5   2     1224.99     1231.68     14.86 o
  -3   5   2    10559.92    10699.43    101.31 o
  -2   5   2     1228.49     1177.86     14.17 o
  -1   5   2      151.93       60.56      3.59 o
   0   5   2     1840.61     1904.21     17.04 o
   1   5   2     1149.70      922.31      9.85 o
   2   5   2      147.60      137.99      3.02 o
   3   5   2    10063.27     9831.68     95.19 o
   4   5   2      639.73      651.98     15.14 o
   5   5   2     1270.76     1261.17     16.72 o
   6   5   2     1373.79     1364.81     17.18 o
   7   5   2       94.02       75.07      3.74 o
   8   5   2       20.81       32.19      4.19 o
   9   5   2       23.21       26.47      8.02 o
  10   5   2      480.77      482.67     14.49 o
  11   5   2       20.35        4.19      6.01 o
  12   5   2       94.78       62.20     11.44 o
 -13   6   2       24.22       -0.47     10.35 o
 -11   6   2       72.50       63.05      9.67 o
 -10   6   2       14.77       10.25      4.48 o
  -9   6   2     1584.31     1643.17     34.67 o
  -8   6   2      315.86      326.05     10.27 o
  -7   6   2     2387.08     2379.58     27.63 o
  -6   6   2      878.39      893.51     12.90 o
  -5   6   2      158.08      159.15      7.20 o
  -4   6   2      773.04      825.60     16.08 o
  -3   6   2      108.07       79.12      4.92 o
  -2   6   2     8852.20     8930.18     89.42 o
  -1   6   2      602.55      696.09     13.26 o
   0   6   2    10239.84    10435.71    107.29 o
   1   6   2     1486.41     1352.25     14.38 o
   2   6   2      376.95      373.78     11.05 o
   3   6   2      753.53      704.26      9.22 o
   4   6   2      368.15      357.36      8.03 o
   5   6   2      991.94      969.23     12.86 o
   6   6   2      451.65      436.32     11.54 o
   7   6   2     1155.23     1166.62     15.61 o
   8   6   2      467.29      464.39     10.51 o
   9   6   2     1553.42     1628.23     28.90 o
  10   6   2       47.44       40.94      8.55 o
  11   6   2       37.13       34.49      8.39 o
  12   6   2       30.85       50.79     13.60 o
 -13   7   2       33.61        4.90     12.27 o
 -12   7   2      231.07      251.97     18.62 o
 -11   7   2       10.72        6.09      6.35 o
 -10   7   2       24.76       29.07      6.98 o
  -9   7   2        0.26       -4.27      4.31 o
  -8   7   2       38.54       45.43      5.73 o
  -7   7   2     1750.79     1727.80     22.38 o
  -6   7   2     2111.00     2109.47     25.16 o
  -5   7   2      481.44      486.87      9.50 o
  -4   7   2      754.01      741.52      9.99 o
  -3   7   2     1165.28     1055.90     11.85 o
  -2   7   2       11.43       14.97      6.49 o
  -1   7   2    12586.43    12705.05    124.23 o
   0   7   2     1524.10     1596.50     18.99 o
   1   7   2     2017.76     1904.52     20.82 o
   2   7   2      407.27      401.46      5.44 o
   3   7   2     3565.04     3520.37     31.48 o
   4   7   2     1895.24     1841.07     22.07 o
   5   7   2      939.72      972.68     13.11 o
   6   7   2       12.86        8.71      9.51 o
   7   7   2       39.21       45.46      9.06 o
   8   7   2       93.90       59.58      5.91 o
   9   7   2      100.57       97.15      7.94 o
  10   7   2      264.76      287.59     13.03 o
  11   7   2      107.12       89.91      8.59 o
  12   7   2      243.72      158.91     30.27 o
 -12   8   2        0.44       -1.00      9.76 o
 -11   8   2      183.82      168.10     12.59 o
 -10   8   2       19.63       14.80      6.27 o
  -9   8   2      112.27      105.88      7.04 o
  -8   8   2       65.42       71.35      5.87 o
  -7   8   2      777.82      765.80     13.38 o
  -6   8   2        0.57       10.73      5.55 o
  -5   8   2      354.06      343.25      7.87 o
  -4   8   2       12.88       16.45      2.96 o
  -3   8   2     2822.41     2961.84     29.30 o
  -2   8   2     1506.86     1497.26     18.00 o
  -1   8   2        2.06        1.21      3.62 o
   0   8   2     2595.89     2615.51     32.45 o
   1   8   2      731.98      721.81      8.90 o
   2   8   2      179.60      169.42      3.74 o
   3   8   2      445.32      425.81      6.90 o
   4   8   2       80.47       88.88      3.70 o
   5   8   2     2574.98     2575.89     28.42 o
   6   8   2       70.53       96.59      6.39 o
   7   8   2      390.65      397.30     10.02 o
   8   8   2       93.75      115.36      6.24 o
   9   8   2      329.35      314.02     16.71 o
  10   8   2        0.01       -2.08      6.77 o
  11   8   2      574.40      565.87     30.02 o
  12   8   2        0.41       11.38     11.00 o
 -12   9   2        2.46       22.38     10.12 o
 -11   9   2        3.76       -6.88      8.62 o
 -10   9   2       55.69       56.03      9.30 o
  -9   9   2        1.37        0.23      7.19 o
  -8   9   2        3.91        1.33      3.68 o
  -7   9   2     2174.05     2128.59     29.47 o
  -6   9   2      108.03      100.16      4.95 o
  -5   9   2        5.80       16.66      7.82 o
  -4   9   2       18.56       17.07      3.68 o
  -3   9   2      311.89      284.84      6.80 o
  -2   9   2      260.66      273.10      8.88 o
  -1   9   2    16863.99    16434.30    200.12 o
   0   9   2     1805.62     1825.58     19.58 o
   1   9   2     1943.55     1866.53     19.70 o
   2   9   2     3253.60     3194.44     28.49 o
   3   9   2      367.14      372.65      8.56 o
   4   9   2       11.43        5.76      3.15 o
   5   9   2      839.12      815.92     13.12 o
   6   9   2      164.23      171.53      7.03 o
   7   9   2      459.63      477.65     12.81 o
   8   9   2       45.36       53.27      6.20 o
   9   9   2       27.04        3.24      7.98 o
  10   9   2        6.70       12.93      8.12 o
  11   9   2      202.76      214.56     15.56 o
 -12  10   2        4.67       -0.45      7.99 o
 -11  10   2      383.73      382.34     22.62 o
 -10  10   2      112.70       99.65     10.67 o
  -9  10   2      332.08      362.10     13.21 o
  -8  10   2      106.02       97.79      7.69 o
  -7  10   2      264.90      249.59      9.70 o
  -6  10   2     1372.73     1399.31     20.41 o
  -5  10   2      844.58      870.30     14.51 o
  -4  10   2     1415.93     1381.62     18.44 o
  -3  10   2     1309.32     1337.31     17.18 o
  -2  10   2       24.14       32.88      3.58 o
  -1  10   2       89.38      104.32      4.75 o
   0  10   2      572.25      599.58      8.46 o
   1  10   2     1093.51     1068.74     13.62 o
   2  10   2       30.94       23.03      3.10 o
   3  10   2     1283.45     1271.89     16.28 o
   4  10   2       63.28       64.73      6.65 o
   5  10   2     1281.54     1258.94     17.07 o
   6  10   2      144.10      138.15      8.05 o
   7  10   2      276.55      271.97     10.85 o
   8  10   2       98.73       84.09      6.42 o
   9  10   2      123.58      103.30      7.20 o
  10  10   2       34.25       -2.81      6.82 o
  11  10   2      329.38      333.47     27.33 o
 -12  11   2      156.49      150.68     13.40 o
 -11  11   2       36.72       42.38     14.83 o
 -10  11   2       36.03       69.84     14.40 o
  -9  11   2      135.81      151.55      9.71 o
  -8  11   2       11.81       -1.65      4.48 o
  -7  11   2       10.16        8.79      5.81 o
  -6  11   2      172.24      149.98      6.63 o
  -5  11   2      648.87      665.56     11.89 o
  -4  11   2      141.09      137.68      5.16 o
  -3  11   2     3726.10     3716.25     38.77 o
  -2  11   2      237.76      217.80      5.27 o
  -1  11   2     4439.90     4524.10     41.91 o
   0  11   2      135.61      140.84      6.15 o
   1  11   2     3207.11     3147.05     31.09 o
   2  11   2      487.49      444.01      8.79 o
   3  11   2      890.93      918.24     13.49 o
   4  11   2      490.88      504.04      9.77 o
   5  11   2        9.94       24.49      4.63 o
   6  11   2      515.51      554.08     13.60 o
   7  11   2       42.65       60.49      5.90 o
   8  11   2      299.39      274.55     14.46 o
   9  11   2       76.94       79.94     11.42 o
  10  11   2       64.19       69.13     10.16 o
  11  11   2       11.22       25.95     10.13 o
 -11  12   2      221.14      250.82     25.71 o
 -10  12   2        6.18        6.20      8.92 o
  -9  12   2      349.09      393.30     20.43 o
  -8  12   2        9.50        5.39      4.25 o
  -7  12   2      106.64      118.39      8.60 o
  -6  12   2       77.59       89.58      6.99 o
  -5  12   2     1394.00     1401.82     20.04 o
  -4  12   2       16.56       18.04      6.25 o
  -3  12   2      241.02      262.40     11.64 o
  -2  12   2     1140.73     1141.42     16.45 o
  -1  12   2       30.52       38.32      4.76 o
   0  12   2      736.46      762.08     11.36 o
   1  12   2     1076.18     1106.89     14.80 o
   2  12   2       42.37       61.62      8.04 o
   3  12   2     1903.09     1961.79     26.99 o
   4  12   2       75.61       73.67      5.93 o
   5  12   2       27.56       36.16      5.59 o
   6  12   2        3.61       -1.77      3.11 o
   7  12   2      671.04      712.00     15.49 o
   8  12   2      227.02      249.64      9.51 o
   9  12   2      438.82      471.88     13.77 o
  10  12   2        0.88       14.52      9.28 o
  11  12   2       69.47       48.63     13.80 o
 -11  13   2        1.96        9.00     11.19 o
 -10  13   2      214.30      220.22     23.69 o
  -9  13   2      130.61      154.33     10.49 o
  -8  13   2        1.82        2.38      5.09 o
  -7  13   2       25.86       20.12      6.66 o
  -6  13   2       22.69       34.06      5.31 o
  -5  13   2     1152.95     1239.48     21.67 o
  -4  13   2      112.87      101.16     10.89 o
  -3  13   2     2682.40     2825.67     34.27 o
  -2  13   2     1216.50     1183.47     18.00 o
  -1  13   2       34.13       22.39      3.07 o
   0  13   2        0.88       11.83      4.26 o
   1  13   2     4873.13     4881.55     45.03 o
   2  13   2     1030.22      996.91     18.76 o
   3  13   2     1165.80     1176.37     19.76 o
   4  13   2       88.33       66.47      6.13 o
   5  13   2       34.03       44.57      4.45 o
   6  13   2        5.08        3.40      7.93 o
   7  13   2        1.77        2.04      9.65 o
   8  13   2      197.84      193.46      8.88 o
   9  13   2        9.06       -5.42      6.59 o
  10  13   2       69.89       77.35     11.76 o
  11  13   2       27.53       63.32     16.89 o
 -10  14   2       49.03       28.52     18.18 o
  -9  14   2        4.39        8.29     14.88 o
  -8  14   2        1.54        0.63      4.69 o
  -7  14   2      108.54      122.47      9.71 o
  -6  14   2       16.02       -5.21      7.62 o
  -5  14   2     1353.09     1341.46     23.35 o
  -4  14   2      986.87      940.86     18.10 o
  -3  14   2       19.30       23.28      6.27 o
  -2  14   2      438.32      358.41      9.33 o
  -1  14   2       24.31       16.72      3.58 o
   0  14   2      389.42      392.40      8.63 o
   1  14   2       60.96       65.49      4.32 o
   2  14   2     1008.25      980.09     14.30 o
   3  14   2      453.69      449.57     11.38 o
   4  14   2      177.49      180.91      7.47 o
   5  14   2      336.17      341.02     10.62 o
   6  14   2        0.48        1.50      5.89 o
   7  14   2      325.32      319.13     10.64 o
   8  14   2        0.12       -6.12      6.12 o
   9  14   2      101.37      113.43     11.92 o
  10  14   2       25.70       26.61      9.08 o
 -10  15   2      189.60      146.35     24.21 o
  -9  15   2       22.75       16.12      9.30 o
  -8  15   2       33.03       72.70     20.47 o
  -7  15   2       23.40       11.81     12.42 o
  -6  15   2      149.23      145.93      9.26 o
  -5  15   2      376.64      369.97     11.29 o
  -4  15   2      560.74      532.88     17.31 o
  -3  15   2      141.09      155.04      7.01 o
  -2  15   2      115.30      112.88      5.79 o
  -1  15   2      554.21      513.02     11.62 o
   0  15   2       12.91        1.35      2.94 o
   1  15   2      932.74      888.66     14.66 o
   2  15   2     2025.77     1970.54     26.69 o
   3  15   2       30.45       37.19      5.34 o
   4  15   2        4.19       -2.20      3.33 o
   5  15   2      141.45      156.91     12.37 o
   6  15   2        2.24        0.20     10.30 o
   7  15   2      468.81      471.62     15.35 o
   8  15   2      432.80      474.35     16.23 o
   9  15   2       45.94       45.37     11.49 o
  10  15   2       39.65       76.37     12.90 o
  -9  16   2       47.56       12.39     12.59 o
  -8  16   2      214.07      223.76     12.40 o
  -7  16   2      176.42      183.43     16.55 o
  -6  16   2        2.00       -8.72      8.72 o
  -5  16   2       36.45       62.14      7.75 o
  -4  16   2      543.07      560.49     14.09 o
  -3  16   2        4.38        5.94      4.42 o
  -2  16   2      642.65      622.07     13.81 o
  -1  16   2      133.36      120.13      7.78 o
   0  16   2     1925.29     1904.90     32.18 o
   1  16   2      315.83      320.36     10.84 o
   2  16   2      611.80      596.72     13.88 o
   3  16   2       12.98        9.49      3.98 o
   4  16   2       95.04       72.74      5.50 o
   5  16   2     1122.84     1101.21     21.58 o
   6  16   2      356.06      341.84     11.92 o
   7  16   2       73.28       36.51     10.75 o
   8  16   2        0.76       -1.19     11.71 o
  -9  17   2       63.64       68.35     13.78 o
  -8  17   2      158.48      124.10     14.59 o
  -7  17   2      271.76      242.39     12.39 o
  -6  17   2      595.43      625.79     18.95 o
  -5  17   2       84.16       87.82      8.02 o
  -4  17   2      130.24      114.44      6.85 o
  -3  17   2       30.36       26.30      5.01 o
  -2  17   2      210.64      218.70      8.19 o
  -1  17   2      308.54      309.81      9.58 o
   0  17   2       46.11       33.06      6.17 o
   1  17   2        1.26        2.42      7.26 o
   2  17   2       53.16       50.22      5.91 o
   3  17   2       31.01       23.15      4.49 o
   4  17   2      475.95      493.54     13.25 o
   5  17   2      195.41      169.11      8.93 o
   6  17   2      274.33      307.90     13.73 o
   7  17   2        0.39        1.70      8.12 o
   8  17   2       99.00      133.23     15.97 o
  -8  18   2       26.04       44.36      9.98 o
  -7  18   2       65.72       85.21     14.13 o
  -6  18   2      134.88      164.28     10.43 o
  -5  18   2      145.45      140.17     11.20 o
  -4  18   2      376.42      409.38     12.56 o
  -3  18   2      287.55      311.35      9.99 o
  -2  18   2      467.09      483.54     12.76 o
  -1  18   2       47.27       65.30      5.87 o
   0  18   2      937.59      953.66     21.10 o
   1  18   2      315.44      281.85     10.85 o
   2  18   2      310.94      329.02     12.47 o
   3  18   2      113.94       95.97      7.04 o
   4  18   2       86.00      108.95      6.91 o
   5  18   2        0.47        8.13      7.17 o
   6  18   2      241.27      235.67     12.45 o
   7  18   2       15.39        8.06      9.34 o
   8  18   2        6.26       -0.62      9.20 o
  -7  19   2       50.97       38.59      7.42 o
  -6  19   2      111.66      129.68      9.63 o
  -5  19   2       32.61       14.10     10.07 o
  -4  19   2       35.79       62.29     11.70 o
  -3  19   2       32.36       18.79      9.39 o
  -2  19   2      110.08      114.92      7.84 o
  -1  19   2       13.01       35.13      7.51 o
   0  19   2       30.16       45.40      6.57 o
   1  19   2      151.93      140.21      8.20 o
   2  19   2        0.83       -0.49      8.79 o
   3  19   2      360.13      380.74     13.34 o
   4  19   2      401.55      456.75     20.22 o
   5  19   2        3.84       -3.37      6.38 o
   6  19   2      146.99      139.18     10.65 o
   7  19   2       82.90       95.35      9.37 o
  -6  20   2      214.34      212.95     14.64 o
  -5  20   2      114.23      111.22      8.85 o
  -4  20   2      414.65      447.62     16.01 o
  -3  20   2        0.00       -0.23      6.47 o
  -2  20   2      357.17      344.71     14.87 o
  -1  20   2       47.27       40.60      8.29 o
   0  20   2       10.71        1.86      4.77 o
   1  20   2       13.29       12.25      6.17 o
   2  20   2      374.70      390.65     13.87 o
   3  20   2       27.34       -7.31      7.31 o
   4  20   2      999.26      983.22     28.38 o
   5  20   2       21.78       49.48     10.49 o
   6  20   2        0.75        0.94     11.42 o
  -5  21   2       54.83       69.06     10.49 o
  -4  21   2        7.11       25.79     11.42 o
  -3  21   2        9.70       12.85     18.04 o
  -2  21   2       97.49      102.91      8.17 o
  -1  21   2       12.24       16.68      7.29 o
   0  21   2       56.80       53.25     11.67 o
   1  21   2       11.34        8.63      6.54 o
   2  21   2       18.29        1.91      7.23 o
   4  21   2       58.49       82.87      8.18 o
  -3  22   2      127.41      188.50     31.27 o
  -2  22   2      472.64      488.11     22.12 o
  -1  22   2       25.02       13.12      9.67 o
   0  22   2       89.40       84.79     12.68 o
   1  22   2      116.54      122.55     11.35 o
   2  22   2       68.64       89.27     11.65 o
 -11   0   3      881.80      906.61     33.18 o
  -9   0   3      902.66      914.91     22.62 o
  -7   0   3       64.31      146.37     12.51 o
  -5   0   3     5277.46     5196.87     59.69 o
  -3   0   3        1.59       10.29      2.89 o
  -1   0   3     2116.57     2407.19     24.17 o
   1   0   3     6346.61     6942.90    235.12 o
   3   0   3    10044.38    10398.19    306.02 o
   5   0   3     2364.22     2228.33     44.30 o
   7   0   3      732.28      680.95     13.06 o
   9   0   3       27.37       30.00      3.87 o
  11   0   3      172.61      118.07     23.07 o
 -11   1   3      173.27      181.15     11.97 o
 -10   1   3       75.67       73.40      6.82 o
  -9   1   3      545.61      531.31     13.88 o
  -8   1   3      126.66      134.31      5.80 o
  -7   1   3     3194.41     3069.38     32.22 o
  -6   1   3      155.55      147.40      3.49 o
  -5   1   3      416.42      370.78      5.54 o
  -4   1   3      205.26      229.81      4.22 o
  -3   1   3     1087.43     1083.74      9.99 o
  -2   1   3      682.54      623.22      6.08 o
  -1   1   3     4488.73     4907.80     35.91 o
   0   1   3     3595.81     4211.77     34.80 o
   1   1   3    21383.86    22117.79    232.82 o
   2   1   3       21.02        3.84      2.80 o
   3   1   3     3518.46     3424.59     32.59 o
   4   1   3     4807.51     4767.61     42.34 o
   5   1   3       52.30      103.02      7.88 o
   6   1   3      240.46      218.44      5.21 o
   7   1   3      424.50      400.13      9.45 o
   8   1   3       27.74       17.88      3.35 o
   9   1   3       13.27        6.24      3.72 o
  10   1   3       20.16       12.92      4.87 o
  11   1   3       35.28       47.98     17.91 o
  12   1   3       88.92       96.84     12.82 o
 -12   2   3       25.48       20.33      9.86 o
 -11   2   3      550.86      571.35     19.88 o
 -10   2   3       30.82       -2.35      5.96 o
  -9   2   3     1625.09     1616.53     26.34 o
  -8   2   3     1508.02     1567.83     18.32 o
  -7   2   3       38.30       35.61      2.41 o
  -6   2   3       29.26       39.62      1.92 o
  -5   2   3      575.00      580.64      7.11 o
  -4   2   3        6.81       20.72      1.96 o
  -3   2   3     1128.70     1182.91     12.33 o
  -2   2   3     2958.86     2732.64     23.78 o
  -1   2   3     1860.79     2023.23     14.02 o
   0   2   3     6880.98     6549.10     61.06 o
   1   2   3      554.22      628.05     15.38 o
   2   2   3     3377.53     3062.12     25.33 o
   3   2   3     4211.12     3942.09     38.26 o
   4   2   3        0.05       17.90      8.87 o
   5   2   3     2987.38     2842.90     30.73 o
   6   2   3      265.94      226.30      7.79 o
   7   2   3     1659.67     1589.42     21.20 o
   8   2   3        6.40        5.94      2.94 o
   9   2   3      569.76      577.70     18.03 o
  10   2   3      204.75      216.81      9.14 o
  11   2   3       45.30       45.86      6.52 o
  13   2   3      135.21      109.87     25.49 o
 -13   3   3        2.34       -3.53      9.07 o
 -11   3   3      137.41      139.37     10.27 o
 -10   3   3      645.67      635.41     18.29 o
  -9   3   3       15.48        3.43      5.53 o
  -8   3   3       30.73       22.30      5.54 o
  -7   3   3       29.11       36.44      2.74 o
  -6   3   3        1.74        4.24      1.77 o
  -5   3   3     3966.37     3821.80     32.14 o
  -4   3   3      307.08      336.96      6.37 o
  -3   3   3     5711.00     5457.12     51.10 o
  -2   3   3     1544.83     1576.52     12.10 o
  -1   3   3     6566.75     6151.40     44.14 o
   0   3   3    11834.85    12707.64    140.01 o
   1   3   3     6638.33     6490.82     57.58 o
   2   3   3     1318.65     1305.01     12.43 o
   3   3   3     8287.91     8232.48     83.96 o
   4   3   3     8343.73     8329.70     83.71 o
   5   3   3      866.31      791.32     10.72 o
   6   3   3      229.42      228.07      5.35 o
   7   3   3      136.82      140.16      6.56 o
   8   3   3       61.78       54.65      5.55 o
   9   3   3       26.99        7.61      4.18 o
  10   3   3        3.39       -3.46      4.50 o
  11   3   3        0.26        4.42     15.59 o
  12   3   3      126.68      112.45     26.10 o
  13   3   3       93.81       87.27     23.00 o
 -11   4   3      193.71      214.30     16.24 o
 -10   4   3      146.91      139.67     13.11 o
  -9   4   3      336.62      351.77     10.51 o
  -8   4   3      597.23      554.04     10.70 o
  -7   4   3     1357.30     1292.41     15.11 o
  -6   4   3       30.98       28.54      2.03 o
  -5   4   3       26.76       14.84      3.77 o
  -4   4   3     1239.23     1261.78     12.79 o
  -3   4   3     4470.00     4796.12     36.82 o
  -2   4   3     2057.82     2171.80     17.61 o
  -1   4   3       34.59       48.96      2.29 o
   0   4   3       22.05       13.40      1.82 o
   1   4   3     9546.47     9087.34    145.16 o
   2   4   3     9819.17    10059.03     87.83 o
   3   4   3      408.88      310.71      6.17 o
   4   4   3      749.19      767.74     12.39 o
   5   4   3      824.16      802.81     13.49 o
   6   4   3      496.76      483.56      9.05 o
   7   4   3     2048.14     2013.74     38.69 o
   8   4   3      105.39       89.32      4.93 o
   9   4   3      723.33      724.67     28.36 o
  10   4   3      116.55      100.98      6.89 o
  11   4   3      152.53      183.73     10.90 o
  12   4   3       21.53       38.29     19.81 o
 -12   5   3       53.15       37.15     14.07 o
 -11   5   3      146.15      156.66     20.14 o
 -10   5   3      689.57      711.67     28.15 o
  -9   5   3       25.86       11.69      5.88 o
  -8   5   3      519.63      509.99     12.70 o
  -7   5   3       75.14       74.78      6.96 o
  -6   5   3       36.72       43.35      3.25 o
  -5   5   3     3316.30     3351.83     30.57 o
  -4   5   3      142.31      132.17      3.27 o
  -3   5   3     3116.47     3165.65     28.19 o
  -2   5   3     1260.01     1178.80     16.97 o
  -1   5   3     5342.58     5137.60     42.26 o
   0   5   3        0.24       -0.02      1.30 o
   1   5   3      484.36      447.72      5.57 o
   2   5   3     3982.77     4156.49     38.71 o
   3   5   3      800.15      835.30     10.41 o
   4   5   3      743.18      743.95     10.38 o
   5   5   3     2289.45     2240.72     23.90 o
   6   5   3        4.87       -2.12      2.65 o
   7   5   3        2.08      -11.46     24.07 o
   8   5   3      689.02      661.05     17.85 o
   9   5   3       11.78        5.96      4.22 o
  10   5   3      250.69      231.79     10.40 o
  11   5   3       31.03       12.49      7.13 o
  12   5   3        6.19       -4.19     11.40 o
 -13   6   3      189.12      195.74     24.97 o
 -12   6   3       12.64       10.48      8.31 o
 -11   6   3       21.06        0.91      6.83 o
 -10   6   3      169.91      140.52     13.15 o
  -9   6   3       47.43       42.23      6.13 o
  -8   6   3       94.76       71.34      6.69 o
  -7   6   3     3174.52     3161.74     40.06 o
  -6   6   3      735.74      698.05     10.96 o
  -5   6   3      692.64      682.30     10.76 o
  -4   6   3     1943.64     1936.01     18.38 o
  -3   6   3      358.46      385.87      9.57 o
  -2   6   3      770.83      740.40     10.36 o
  -1   6   3     1291.96     1344.83     15.87 o
   0   6   3     2183.40     2152.48     25.40 o
   1   6   3      536.46      526.30      6.50 o
   2   6   3     2962.50     2930.16     26.54 o
   3   6   3     1256.88     1219.01     13.75 o
   4   6   3     4403.91     4342.06     38.76 o
   5   6   3     1782.34     1728.47     19.88 o
   6   6   3      214.01      215.49      6.05 o
   7   6   3      101.76       89.72      5.03 o
   8   6   3       66.22       67.83      6.53 o
   9   6   3       53.81       68.89      6.80 o
  10   6   3       63.49       50.65      6.82 o
  11   6   3      373.80      389.21     30.49 o
  12   6   3        3.08       -3.24     11.70 o
 -12   7   3      269.11      305.52     20.91 o
 -11   7   3        4.55       -2.95      6.67 o
 -10   7   3       50.62       32.43     10.52 o
  -9   7   3        9.30       10.44      4.88 o
  -8   7   3     1054.85     1070.49     19.84 o
  -7   7   3       14.35        7.96      3.91 o
  -6   7   3      819.37      831.27     14.52 o
  -5   7   3      458.84      440.02     10.83 o
  -4   7   3        3.42        4.46      2.56 o
  -3   7   3      916.67      984.10     12.93 o
  -2   7   3     2784.12     2845.56     38.43 o
  -1   7   3     3214.61     3153.86     56.97 o
   0   7   3      359.18      346.33      5.62 o
   1   7   3       82.21      103.68      3.52 o
   2   7   3      697.05      669.23      7.90 o
   3   7   3      761.73      810.05     10.51 o
   4   7   3     1030.42     1031.57     13.16 o
   5   7   3      728.18      725.50     11.05 o
   6   7   3     2093.18     2021.56     23.89 o
   7   7   3      726.91      730.67     18.12 o
   8   7   3      245.69      236.58     12.40 o
   9   7   3        5.54        1.62      4.10 o
  10   7   3      373.01      338.18     18.53 o
  11   7   3       79.20       69.20     13.97 o
  12   7   3       54.10       33.51     21.58 o
 -12   8   3        1.20        0.66     11.11 o
 -11   8   3        1.35        1.00      6.53 o
 -10   8   3       17.19        0.93      7.17 o
  -9   8   3        9.73        1.86      5.45 o
  -8   8   3        2.43       -4.18     11.83 o
  -7   8   3      462.75      521.04     13.45 o
  -6   8   3     1313.75     1334.89     16.78 o
  -5   8   3     1012.01     1055.80     12.91 o
  -4   8   3      215.61      224.59      5.27 o
  -3   8   3      423.33      443.08      7.59 o
  -2   8   3    10670.50    10660.51    137.36 o
  -1   8   3      687.85      665.48     10.39 o
   0   8   3    12225.70    12063.35    169.63 o
   1   8   3      220.37      201.30      5.74 o
   2   8   3       57.53       65.60      3.53 o
   3   8   3       30.80       30.56      3.04 o
   4   8   3      662.17      638.41      9.76 o
   5   8   3       15.58        9.32      5.68 o
   6   8   3     2859.17     2785.48     35.22 o
   7   8   3        5.53       -9.03      9.03 o
   8   8   3       18.76       14.99      4.00 o
   9   8   3      171.71      167.17      8.48 o
  10   8   3      174.70      152.84     11.80 o
  11   8   3       94.20       73.06     11.99 o
  12   8   3      124.53      158.37     17.23 o
 -12   9   3      297.26      322.53     35.63 o
 -11   9   3       22.41       -1.71      7.28 o
 -10   9   3       10.29       -4.42      7.00 o
  -9   9   3        1.66       -2.49      3.89 o
  -8   9   3      937.72      927.18     23.87 o
  -7   9   3        0.75       -6.44      6.44 o
  -6   9   3     1765.56     1777.01     28.72 o
  -5   9   3        1.21        0.21      3.69 o
  -4   9   3       79.58       83.66      3.96 o
  -3   9   3     1318.16     1262.53     15.57 o
  -2   9   3      216.73      233.86      6.97 o
  -1   9   3      614.68      606.95      8.49 o
   0   9   3     1280.46     1216.35     16.78 o
   1   9   3        0.10        6.97      4.93 o
   2   9   3       57.20       44.66      2.09 o
   3   9   3      227.89      204.84      6.38 o
   4   9   3      761.31      804.62     11.46 o
   5   9   3       60.12       66.91      5.22 o
   6   9   3     3117.43     3190.21     39.59 o
   7   9   3       53.49       57.63      5.13 o
   8   9   3      311.15      345.72     10.48 o
   9   9   3       34.14       19.85      8.84 o
  10   9   3      386.61      423.76     20.09 o
  11   9   3        1.68      -10.85     12.36 o
  12   9   3      104.24      105.94     13.03 o
 -12  10   3        0.05       -0.69      7.13 o
 -11  10   3       28.75       29.94      7.69 o
 -10  10   3       21.34       -2.77     10.14 o
  -9  10   3      297.36      324.98     11.88 o
  -8  10   3      142.38      143.57     11.13 o
  -7  10   3      342.31      347.65     11.30 o
  -6  10   3     1178.38     1169.90     17.41 o
  -5  10   3       17.30        6.40      5.99 o
  -4  10   3     2470.89     2463.78     28.63 o
  -3  10   3      189.96      196.25      5.09 o
  -2  10   3     2975.81     3013.75     46.44 o
  -1  10   3      165.62      158.08      7.15 o
   0  10   3     4642.60     4607.83     44.85 o
   1  10   3       45.17       46.12      3.73 o
   2  10   3      317.45      355.62      7.76 o
   3  10   3      978.38      914.72     13.30 o
   4  10   3      760.77      768.26     12.71 o
   5  10   3     1449.12     1405.96     20.67 o
   6  10   3      964.04      983.70     21.61 o
   7  10   3       27.17       19.14      4.59 o
   8  10   3        8.95       16.37      5.47 o
   9  10   3      293.07      323.27     12.67 o
  10  10   3       93.18       86.36      8.95 o
  11  10   3       52.30       21.46     13.55 o
 -11  11   3        8.33        2.92      7.92 o
 -10  11   3      246.31      250.32     18.34 o
  -9  11   3       29.87       26.62      9.95 o
  -8  11   3      406.61      409.46     13.13 o
  -7  11   3       78.44       77.63      5.73 o
  -6  11   3      923.37      860.10     15.34 o
  -5  11   3      188.25      157.04     10.14 o
  -4  11   3     1256.01     1281.29     19.53 o
  -3  11   3      269.26      271.82      8.94 o
  -2  11   3       95.53       99.19      8.06 o
  -1  11   3      497.73      501.41      8.67 o
   0  11   3     2175.10     2125.85     26.63 o
   1  11   3      174.70      152.25      4.96 o
   2  11   3      859.98      877.58     12.79 o
   3  11   3       66.43       77.01      6.04 o
   4  11   3        4.56       -0.06      6.50 o
   5  11   3      100.53       96.58      5.17 o
   6  11   3       86.74       71.83      5.39 o
   7  11   3        2.71       -0.44      4.66 o
   8  11   3     1280.86     1317.92     26.67 o
   9  11   3        3.11       -8.38      8.38 o
  10  11   3      432.72      481.31     20.73 o
  11  11   3       10.81       -1.23     13.81 o
 -11  12   3       18.56       43.76     12.05 o
 -10  12   3       15.63        9.57      7.09 o
  -9  12   3      132.66      168.60     12.31 o
  -8  12   3       18.76       19.95      5.53 o
  -7  12   3      252.58      264.13      9.92 o
  -6  12   3      144.55      127.33      6.35 o
  -5  12   3      302.80      328.58     12.03 o
  -4  12   3     4912.20     4834.44     55.00 o
  -3  12   3      392.10      403.48     13.01 o
  -2  12   3     1405.19     1355.40     24.04 o
  -1  12   3      351.50      356.11      7.31 o
   0  12   3       58.69       67.44      5.22 o
   1  12   3      276.04      279.44      6.64 o
   2  12   3     3610.25     3507.87     38.12 o
   3  12   3      147.49      156.41      5.88 o
   4  12   3      427.62      411.67     11.84 o
   5  12   3       97.97       84.87      6.29 o
   6  12   3       24.62       32.18      4.47 o
   7  12   3       99.80       88.40      7.77 o
   8  12   3       26.19       31.53      6.93 o
   9  12   3       68.29       66.83     10.21 o
  10  12   3        9.06        8.55      7.82 o
  11  12   3       94.30       91.35     17.05 o
 -11  13   3       17.94       15.01     11.83 o
 -10  13   3      466.74      512.84     22.69 o
  -9  13   3        5.64       11.41      5.71 o
  -8  13   3      239.51      243.01     10.76 o
  -7  13   3      141.03      155.38      9.17 o
  -6  13   3      131.11      109.53      7.73 o
  -5  13   3      583.15      578.94     19.96 o
  -4  13   3      645.49      646.14     15.98 o
  -3  13   3     1438.43     1467.90     26.03 o
  -2  13   3      597.33      545.90     11.30 o
  -1  13   3       20.03       17.70      3.38 o
   0  13   3      192.13      215.42      6.04 o
   1  13   3      117.68      124.58      4.80 o
   2  13   3      209.73      200.30      8.47 o
   3  13   3      525.32      512.73     11.88 o
   4  13   3      551.36      489.78     14.63 o
   5  13   3      225.74      215.74      9.48 o
   6  13   3      112.40      107.09      6.38 o
   7  13   3       14.18        1.82      6.80 o
   8  13   3      652.14      646.72     21.05 o
   9  13   3        4.86       -8.15      8.92 o
  10  13   3       60.56       67.29     15.45 o
 -10  14   3        0.25       -0.32     16.02 o
  -9  14   3      588.40      646.42     21.81 o
  -8  14   3       61.37       51.79      8.03 o
  -7  14   3       29.50       26.10      6.24 o
  -6  14   3       13.37       -4.42      5.15 o
  -5  14   3       30.36       52.85      7.11 o
  -4  14   3     1084.98     1084.43     19.86 o
  -3  14   3      114.61      122.09      7.13 o
  -2  14   3      815.06      746.66     14.28 o
  -1  14   3       42.22       23.86      4.56 o
   0  14   3      333.73      310.70      8.41 o
   1  14   3      430.56      439.88      8.79 o
   2  14   3     1519.89     1469.20     23.22 o
   3  14   3      210.14      226.28      9.12 o
   4  14   3       51.82       37.64      4.62 o
   5  14   3        1.64        0.22      3.40 o
   6  14   3       22.68       23.71     10.41 o
   7  14   3      369.17      389.42     15.55 o
   8  14   3      194.58      225.07     11.23 o
   9  14   3      390.48      439.60     18.58 o
  10  14   3       12.69        5.48     15.72 o
 -10  15   3      116.61      131.22     16.90 o
  -9  15   3       20.91       49.03      9.36 o
  -8  15   3        3.05       -1.11     12.73 o
  -7  15   3        7.52        9.78      6.01 o
  -6  15   3      286.77      269.15     11.82 o
  -5  15   3      145.04      147.94      7.35 o
  -4  15   3      178.39      188.72     11.66 o
  -3  15   3     2679.57     2621.78     56.03 o
  -2  15   3      156.83      141.73      6.41 o
  -1  15   3      323.53      322.93      9.11 o
   0  15   3      155.92      154.52      6.37 o
   1  15   3      265.21      290.82      9.02 o
   2  15   3       11.96       -0.86      5.76 o
   3  15   3       66.61       71.50      5.70 o
   4  15   3      935.14      924.11     18.36 o
   5  15   3       56.40       59.26      9.20 o
   6  15   3      323.05      335.20     13.94 o
   7  15   3      306.10      322.31     14.61 o
   8  15   3       28.19       43.57      9.30 o
   9  15   3       10.23        2.87      8.77 o
  -9  16   3      281.70      289.99     18.62 o
  -8  16   3      150.21      138.56     12.86 o
  -7  16   3      142.37      136.42      9.82 o
  -6  16   3      560.55      604.78     18.38 o
  -5  16   3      448.05      416.56     12.22 o
  -4  16   3       90.40       57.46      6.07 o
  -3  16   3        5.62        2.33      8.22 o
  -2  16   3       49.09       48.44      5.06 o
  -1  16   3      323.86      304.40      9.27 o
   0  16   3     1209.80     1211.83     20.36 o
   1  16   3        6.70        1.76      5.50 o
   2  16   3      150.91      151.97      6.58 o
   3  16   3      572.54      549.43     13.53 o
   4  16   3       69.76       67.93      7.58 o
   5  16   3        2.75       -4.45      6.19 o
   6  16   3       10.49       -9.05      9.05 o
   7  16   3      257.37      251.93     13.26 o
   8  16   3        2.72       39.24     10.95 o
   9  16   3      192.83      203.34     15.87 o
  -8  17   3       68.26       87.47     11.06 o
  -7  17   3      668.36      700.56     21.17 o
  -6  17   3        0.28       -5.70      6.72 o
  -5  17   3       85.54       78.86      7.33 o
  -4  17   3        6.60       10.09      3.90 o
  -3  17   3      252.52      219.74     13.41 o
  -2  17   3      169.94      151.51      6.85 o
  -1  17   3      644.55      650.46     14.38 o
   0  17   3       78.17       63.62      5.81 o
   1  17   3      732.38      769.21     18.09 o
   2  17   3       91.85       88.92      8.78 o
   3  17   3      148.57      157.24      8.75 o
   4  17   3        5.86        7.79      5.81 o
   5  17   3       53.28       44.57      7.65 o
   6  17   3      106.39       97.04     10.13 o
   7  17   3      114.75      118.96      9.94 o
   8  17   3        1.01       34.08     10.45 o
  -8  18   3        3.82        3.36     14.26 o
  -7  18   3      149.55      162.02     10.70 o
  -6  18   3      177.68      175.82     10.71 o
  -5  18   3      428.13      418.28     15.23 o
  -4  18   3       28.56        6.70      5.85 o
  -3  18   3       22.13       29.28      5.17 o
  -2  18   3       13.62       56.76      8.62 o
  -1  18   3        2.75       29.19     11.46 o
   0  18   3      216.52      217.06      9.70 o
   1  18   3        1.03       -1.16      9.52 o
   2  18   3        9.19       -1.28      5.58 o
   3  18   3      257.35      264.49     25.90 o
   4  18   3       79.98       69.54      8.51 o
   5  18   3      343.38      335.88     15.90 o
   6  18   3       10.18       19.03      6.90 o
   7  18   3       55.09       37.06     11.02 o
  -7  19   3       32.09       27.02      7.83 o
  -6  19   3       75.08       67.92      9.58 o
  -5  19   3      230.15      245.34     11.92 o
  -4  19   3      131.47      126.53      8.71 o
  -3  19   3      203.13      197.47     10.40 o
  -2  19   3      670.96      646.39     16.83 o
  -1  19   3      750.44      748.48     19.17 o
   0  19   3      110.15      116.95      7.88 o
   1  19   3      204.15      193.94     17.02 o
   2  19   3       62.20       74.87      9.73 o
   3  19   3      475.38      507.78     18.64 o
   4  19   3       68.50       84.94      7.86 o
   5  19   3      136.96      131.27      9.50 o
   6  19   3       13.23        9.76     10.19 o
  -6  20   3       10.93        5.62     11.23 o
  -5  20   3       37.83       61.26     12.51 o
  -4  20   3        0.96       18.20     27.06 o
  -3  20   3       74.17       68.61     13.46 o
  -2  20   3       37.21       63.72      9.50 o
  -1  20   3      206.72      198.71     24.25 o
   0  20   3        0.49        9.48      9.76 o
   1  20   3       65.05       50.16      8.21 o
   2  20   3        0.12       -2.27      8.72 o
   3  20   3      172.52      205.78     12.56 o
   4  20   3       19.16       11.13      8.30 o
   5  20   3      312.79      296.83     15.85 o
  -4  21   3        3.75       27.55     16.32 o
  -3  21   3      214.07      227.71     20.68 o
  -2  21   3        1.04        2.07     11.95 o
  -1  21   3      263.41      300.15     23.00 o
   0  21   3       11.03       28.71      7.88 o
   1  21   3      104.69       86.46      8.95 o
   2  21   3       12.54       36.77     13.62 o
   3  21   3      348.85      352.01     16.41 o
   4  21   3        0.15       -7.84     10.69 o
  -2  22   3        2.92       -3.13      6.93 o
  -1  22   3       10.14       -5.12      8.22 o
   0  22   3       64.71       29.84     11.60 o
   1  22   3      193.18      231.41     16.35 o
 -12   0   4        0.38       -2.18      9.50 o
 -10   0   4       17.89       -0.65      7.68 o
  -8   0   4     2649.67     2660.75     47.45 o
  -6   0   4      691.18      657.77     14.00 o
  -4   0   4      983.88      912.36     16.81 o
  -2   0   4    23604.13    23469.93    321.76 o
   0   0   4     5840.63     5469.21     59.72 o
   2   0   4     4300.68     4252.90     70.34 o
   4   0   4      427.37      522.75     16.74 o
   6   0   4      755.81      754.54     15.09 o
   8   0   4      800.72      832.27     20.30 o
  10   0   4      225.40      220.99     13.69 o
  12   0   4       26.98       17.39     15.54 o
 -13   1   4       32.28       29.84     11.60 o
 -12   1   4      290.00      303.43     18.18 o
 -10   1   4      376.95      382.32     14.15 o
  -9   1   4        0.07        0.59      4.10 o
  -8   1   4      272.71      305.08      8.58 o
  -7   1   4       25.69       26.92      2.56 o
  -6   1   4      378.57      378.95      6.61 o
  -5   1   4     1118.80     1069.88     12.81 o
  -4   1   4     6316.14     6580.28     72.71 o
  -3   1   4     1026.46     1139.38     10.62 o
  -2   1   4      189.25      176.92      5.25 o
  -1   1   4     1607.10     1766.24     14.47 o
   0   1   4     6601.89     6935.70     51.64 o
   1   1   4      136.51      171.51      4.31 o
   2   1   4     1586.08     1510.18     19.20 o
   3   1   4      652.65      651.01      9.32 o
   4   1   4     3453.74     3321.86     34.63 o
   5   1   4       33.11       37.48      4.24 o
   6   1   4      412.16      393.40      8.06 o
   7   1   4      553.40      528.12      9.45 o
   8   1   4      452.30      451.41      9.33 o
   9   1   4       19.18        7.60      4.22 o
  10   1   4      757.08      804.45     23.59 o
  12   1   4      249.72      240.70     33.43 o
 -13   2   4      165.47      145.62     20.07 o
 -10   2   4        3.44        0.76      6.48 o
  -9   2   4        0.52        2.00      3.86 o
  -8   2   4      372.10      366.18     11.11 o
  -7   2   4       12.75       14.44      3.89 o
  -6   2   4      333.00      308.40      6.30 o
  -5   2   4     1817.21     1835.92     18.91 o
  -4   2   4     3480.10     3411.77     33.89 o
  -3   2   4      378.25      358.03      6.17 o
  -2   2   4     6239.66     6302.06     51.96 o
  -1   2   4       99.37      127.35      2.68 o
   0   2   4     9109.85     9392.59    114.80 o
   1   2   4     1589.80     1511.06     12.85 o
   2   2   4     5283.01     5146.95     40.55 o
   3   2   4     2013.19     2055.16     21.09 o
   4   2   4      297.81      291.04      6.87 o
   5   2   4     1118.96     1137.67     14.88 o
   6   2   4        4.92        0.99      2.54 o
   7   2   4      578.31      582.99     10.01 o
   8   2   4      286.25      293.32      7.76 o
   9   2   4       48.26       42.98      8.04 o
  10   2   4        6.26        2.29      7.03 o
  11   2   4      208.93      221.73     17.68 o
 -13   3   4       12.54       13.88     10.33 o
 -12   3   4       57.27        1.14     10.24 o
 -11   3   4       11.97        8.33     12.80 o
 -10   3   4      558.66      581.84     16.33 o
  -9   3   4      146.73      127.57      7.24 o
  -8   3   4      885.21      916.54     15.75 o
  -7   3   4      180.35      169.06      5.84 o
  -6   3   4      289.40      310.35      6.69 o
  -5   3   4     1018.51     1013.16     12.98 o
  -4   3   4      694.76      696.03     11.18 o
  -3   3   4     4701.49     4996.59     42.43 o
  -2   3   4     2539.83     2643.92     20.38 o
  -1   3   4     2866.79     2776.33     20.23 o
   0   3   4      525.07      568.40      7.68 o
   1   3   4      975.92      956.78      9.85 o
   2   3   4     3457.13     3455.54     28.98 o
   3   3   4      215.41      198.66      3.91 o
   4   3   4      111.63       95.65      2.98 o
   5   3   4      543.14      530.25      9.36 o
   6   3   4     1223.60     1179.45     16.16 o
   7   3   4      890.71      841.88     14.36 o
   8   3   4     1349.77     1271.12     17.78 o
   9   3   4        2.05       -1.97      3.48 o
  10   3   4      147.55      143.39      7.99 o
  11   3   4       18.69       37.91     12.51 o
 -11   4   4       32.15       52.44     10.01 o
 -10   4   4      248.06      236.22     12.30 o
  -9   4   4      156.78      164.04     13.89 o
  -8   4   4      671.01      664.21     17.53 o
  -7   4   4      120.72      126.33      8.62 o
  -6   4   4     1254.72     1232.79     16.74 o
  -5   4   4      644.05      613.71     10.17 o
  -4   4   4     5483.81     5579.75     50.30 o
  -3   4   4     1512.17     1428.10     15.79 o
  -2   4   4     1294.97     1364.05     11.87 o
  -1   4   4     1928.05     2040.44     16.61 o
   0   4   4     2650.77     2677.86     20.46 o
   1   4   4     1192.41     1084.04     10.11 o
   2   4   4     2067.93     2081.98     18.22 o
   3   4   4     1898.02     1790.31     16.66 o
   4   4   4     1955.04     1869.88     19.23 o
   5   4   4        9.46        8.35      2.12 o
   6   4   4       21.45       27.36      3.73 o
   7   4   4        7.60       -0.10      2.99 o
   8   4   4       55.20       54.46      5.63 o
   9   4   4      627.54      663.58     19.18 o
  10   4   4       69.15       59.97      8.67 o
  11   4   4      234.86      280.42     16.23 o
  12   4   4       94.47       95.82     16.86 o
 -12   5   4      159.88      175.61     22.43 o
 -11   5   4      126.57      115.10     13.31 o
 -10   5   4      202.45      216.84     14.56 o
  -9   5   4      265.93      255.28     12.55 o
  -8   5   4      486.85      487.87     20.72 o
  -7   5   4        1.48       -0.95      3.66 o
  -6   5   4     1556.21     1541.81     19.08 o
  -5   5   4      828.31      777.83     13.25 o
  -4   5   4     1038.19     1121.88     14.83 o
  -3   5   4     8880.77     9069.53     71.42 o
  -2   5   4      135.41      121.11      3.59 o
  -1   5   4     2426.75     2370.38     20.09 o
   0   5   4      377.61      411.36      4.94 o
   1   5   4      974.22      795.81      8.68 o
   2   5   4      550.27      503.27      7.70 o
   3   5   4     1745.70     1645.34     15.47 o
   4   5   4      310.40      318.22      5.67 o
   5   5   4       17.94       -3.77      3.77 o
   6   5   4     1793.27     1708.27     21.08 o
   7   5   4       12.54       41.30      5.16 o
   8   5   4      389.28      384.42     13.06 o
   9   5   4      186.45      181.16      9.48 o
  10   5   4       15.99       -1.92     11.11 o
  12   5   4       66.92       56.65     22.24 o
 -12   6   4       94.60      106.99     18.79 o
 -11   6   4      220.15      244.19     18.01 o
 -10   6   4       29.88       50.55     12.48 o
  -9   6   4      439.95      447.41     16.90 o
  -8   6   4      118.34      136.98     14.47 o
  -7   6   4      364.97      371.84     12.25 o
  -6   6   4     2788.87     2768.19     34.74 o
  -5   6   4      195.91      199.11      4.54 o
  -4   6   4      847.07      859.79     10.43 o
  -3   6   4      141.17      141.67      3.61 o
  -2   6   4      155.59      192.19      3.48 o
  -1   6   4      299.61      327.96      5.18 o
   0   6   4     2211.62     2039.56     25.76 o
   1   6   4     5246.06     5184.63     39.06 o
   2   6   4      100.99      103.02      5.67 o
   3   6   4     1099.79     1070.83     12.91 o
   4   6   4     2489.93     2440.67     24.98 o
   5   6   4      395.48      369.65      7.64 o
   6   6   4      325.53      308.60      9.49 o
   7   6   4      564.78      599.85     12.77 o
   8   6   4      324.15      304.10     11.46 o
   9   6   4      504.00      548.83     14.83 o
  10   6   4        9.62        6.25      5.42 o
  11   6   4      156.87      189.41     13.02 o
 -12   7   4      119.50      125.56     21.39 o
 -11   7   4        5.16       -7.54      7.54 o
 -10   7   4        0.70       -5.24      5.24 o
  -9   7   4       32.53       18.43      8.72 o
  -8   7   4       31.07       52.55     12.51 o
  -7   7   4      160.88      159.22      5.91 o
  -6   7   4     1863.93     1856.53     25.67 o
  -5   7   4     2838.61     2893.12     27.78 o
  -4   7   4      154.44      155.58      7.58 o
  -3   7   4      971.24      932.78     13.42 o
  -2   7   4     3223.24     3436.70     29.68 o
  -1   7   4     6936.22     7107.79     59.04 o
   0   7   4      328.52      308.35      6.84 o
   1   7   4     2537.95     2461.51     22.55 o
   2   7   4      231.04      222.92      5.40 o
   3   7   4      247.15      268.55      5.39 o
   4   7   4      750.68      720.01     10.64 o
   5   7   4     1756.69     1677.02     20.00 o
   6   7   4     1214.71     1199.41     21.75 o
   7   7   4        9.76        0.45      3.42 o
   8   7   4        0.80       -3.81      9.88 o
   9   7   4       37.38       26.84      6.57 o
  10   7   4       35.55       -0.47      6.48 o
  11   7   4        8.06        3.08     12.70 o
  12   7   4       82.02       79.15     17.79 o
 -12   8   4       46.80       41.14     24.27 o
 -11   8   4      242.55      243.06     18.12 o
 -10   8   4        6.25       -7.15      7.15 o
  -9   8   4       13.53       12.49      5.66 o
  -8   8   4      462.94      476.63     26.17 o
  -7   8   4     2470.50     2542.49     42.15 o
  -6   8   4      330.56      321.90     10.98 o
  -5   8   4      692.63      703.02     11.02 o
  -4   8   4        4.81        7.62      1.83 o
  -3   8   4       85.88       79.73      3.87 o
  -2   8   4      126.38      122.12      3.21 o
  -1   8   4      124.29      114.17      4.19 o
   0   8   4      111.59      117.04      3.63 o
   1   8   4      271.07      263.49      4.91 o
   2   8   4      230.20      226.53      4.36 o
   3   8   4      756.69      730.56     10.32 o
   4   8   4      607.29      600.91      9.64 o
   5   8   4     1723.49     1635.72     27.68 o
   6   8   4      122.95      116.67      6.04 o
   7   8   4     1575.33     1495.74     32.95 o
   8   8   4       92.53       90.12     11.61 o
   9   8   4       47.97       40.68      9.73 o
  10   8   4       68.10       55.84      8.62 o
  11   8   4      168.65      176.81     15.14 o
 -12   9   4       26.86        8.36     11.58 o
 -11   9   4       22.60       65.05     14.90 o
 -10   9   4      135.83      136.35      9.78 o
  -9   9   4        8.68       30.70     13.31 o
  -8   9   4      243.11      211.08     12.82 o
  -7   9   4     1080.96     1007.33     21.47 o
  -6   9   4      383.33      367.01     10.84 o
  -5   9   4     2180.62     2216.38     34.58 o
  -4   9   4       28.14       34.14      5.37 o
  -3   9   4       10.77       18.70      4.30 o
  -2   9   4        1.94        3.84      2.74 o
  -1   9   4     6496.32     6385.66     52.67 o
   0   9   4      411.65      431.29      7.68 o
   1   9   4     3264.14     3157.04     27.94 o
   2   9   4      110.92      110.97      4.25 o
   3   9   4       43.48       50.23      4.49 o
   4   9   4      694.53      651.26     13.47 o
   5   9   4     2049.97     1972.10     39.74 o
   6   9   4       16.11        6.05      4.87 o
   7   9   4       71.21       65.31      7.12 o
   8   9   4      133.58      146.98      9.45 o
   9   9   4      246.45      233.89     12.04 o
  10   9   4        2.60        1.19      6.24 o
  11   9   4       64.19       23.83      7.51 o
 -12  10   4       25.96       11.56     11.30 o
 -11  10   4      171.76      177.36     13.95 o
 -10  10   4       16.62        7.91     13.63 o
  -9  10   4      787.78      838.20     31.47 o
  -8  10   4        3.80       -7.08      7.08 o
  -7  10   4      826.54      810.75     19.08 o
  -6  10   4      415.88      432.00     11.77 o
  -5  10   4      146.97      144.76      8.04 o
  -4  10   4        6.99       19.32      3.06 o
  -3  10   4      486.54      473.78     10.89 o
  -2  10   4      755.41      735.91     11.90 o
  -1  10   4      143.77      140.49      4.07 o
   0  10   4     1213.26     1173.87     14.66 o
   1  10   4        6.67       28.17      9.73 o
   2  10   4      299.13      291.93      5.43 o
   3  10   4      426.18      407.86      7.62 o
   5  10   4     1615.71     1549.40     25.53 o
   6  10   4       20.18       30.91      7.26 o
   7  10   4     1154.92     1113.50     25.94 o
   8  10   4        9.86       -4.69      5.35 o
   9  10   4      159.74      186.17     14.92 o
  10  10   4        8.41      -12.03     12.03 o
  11  10   4       18.66        1.34     14.88 o
 -11  11   4        6.97        3.24     11.09 o
 -10  11   4        6.64        2.64      6.62 o
  -8  11   4       29.00       50.29      6.65 o
  -7  11   4      532.47      537.68     14.38 o
  -6  11   4     1159.98     1143.09     23.74 o
  -5  11   4     1760.22     1732.42     32.03 o
  -4  11   4      101.88      116.75      8.38 o
  -3  11   4     2156.33     2229.96     26.96 o
  -2  11   4      559.97      555.79      9.75 o
  -1  11   4      185.27      181.82      5.09 o
   0  11   4       13.83        6.24      3.78 o
   1  11   4     1113.62     1058.11     20.95 o
   2  11   4       97.05      108.77      4.40 o
   3  11   4     2621.97     2530.82     28.84 o
   4  11   4       84.78       92.81      5.30 o
   5  11   4      309.94      321.65     14.69 o
   6  11   4      527.14      565.82     17.40 o
   7  11   4        0.68        0.90      5.51 o
   8  11   4       39.34       63.82     15.00 o
   9  11   4        0.74       25.18     10.97 o
  10  11   4        5.78        1.77     10.58 o
  11  11   4       10.94       28.86     16.90 o
 -11  12   4      176.11      190.63     22.55 o
 -10  12   4       20.44       -2.05      7.33 o
  -9  12   4      868.23      915.78     25.28 o
  -8  12   4      203.71      200.74     17.79 o
  -7  12   4       12.02        0.69      7.01 o
  -6  12   4      271.95      256.82     10.75 o
  -5  12   4       19.17       23.39      4.06 o
  -4  12   4      488.13      533.72     12.92 o
  -3  12   4      486.15      453.40     23.41 o
  -2  12   4      136.23      149.90      7.17 o
  -1  12   4      533.70      546.35      9.46 o
   0  12   4      239.32      231.19      7.23 o
   1  12   4       17.51       -9.77     11.69 o
   2  12   4       55.83       60.48      3.81 o
   3  12   4      465.59      481.34     10.53 o
   4  12   4      268.86      283.81     11.14 o
   5  12   4      230.55      241.75     10.50 o
   6  12   4       14.49        4.42      5.57 o
   7  12   4      655.31      716.23     20.80 o
   8  12   4       39.78       11.39     12.12 o
   9  12   4      534.18      589.14     36.22 o
  10  12   4        3.94        3.24     11.96 o
 -10  13   4      251.15      272.36     15.91 o
  -9  13   4       62.05       74.57      9.81 o
  -8  13   4      219.09      212.85     12.03 o
  -7  13   4      380.60      367.81     12.48 o
  -5  13   4      389.88      397.66     22.17 o
  -4  13   4        2.37       -3.28      4.54 o
  -3  13   4     2085.17     2135.09     41.00 o
  -2  13   4       21.38       14.59      6.61 o
  -1  13   4       29.11       18.96      3.49 o
   0  13   4       67.54       56.74      4.24 o
   1  13   4      827.06      851.95     16.49 o
   2  13   4       96.48       78.44      5.11 o
   3  13   4     4385.25     4273.79     48.99 o
   4  13   4      143.10      144.49      7.55 o
   5  13   4       41.89       29.16      5.24 o
   6  13   4      377.69      392.35     14.69 o
   7  13   4        9.42        8.33      6.51 o
   8  13   4      357.39      355.09     15.56 o
   9  13   4        2.46        0.47     14.74 o
  10  13   4        1.34        8.80      9.94 o
 -10  14   4       24.04       10.96      9.00 o
  -9  14   4      135.29      147.65     11.22 o
  -8  14   4       55.02       40.01      7.00 o
  -7  14   4        5.21       -2.15      6.28 o
  -6  14   4      193.91      181.85      9.69 o
  -5  14   4      391.18      395.46     13.50 o
  -4  14   4      870.35      839.18     21.61 o
  -3  14   4      273.21      264.66     13.31 o
  -2  14   4       91.41       93.04      5.41 o
  -1  14   4      354.96      322.30      8.49 o
   0  14   4        1.82       -3.18      3.28 o
   1  14   4        2.63       25.19      4.87 o
   2  14   4     1279.45     1259.34     21.16 o
   3  14   4      260.57      250.08     18.06 o
   4  14   4      698.54      687.78     18.33 o
   5  14   4      804.53      822.77     21.14 o
   6  14   4       47.52       58.98      8.20 o
   7  14   4       81.01       80.69      8.97 o
   8  14   4       12.10        5.82     11.05 o
   9  14   4      130.12      140.74     14.81 o
  -9  15   4       48.85        6.53      8.04 o
  -8  15   4      434.59      438.34     29.04 o
  -7  15   4       70.05       55.42      8.57 o
  -6  15   4       27.72       50.39      7.62 o
  -5  15   4       12.96       22.21     16.47 o
  -4  15   4      150.81      159.58      9.55 o
  -3  15   4      623.00      608.33     14.19 o
  -2  15   4        0.13       22.21     11.70 o
  -1  15   4     1101.08     1085.56     20.41 o
   0  15   4       49.72       37.29      7.76 o
   1  15   4      644.01      649.07     14.47 o
   2  15   4      107.75       99.90     10.89 o
   3  15   4        4.12       10.61      5.71 o
   4  15   4      190.33      186.26      9.82 o
   5  15   4        1.68        3.04      5.15 o
   6  15   4       25.40       -1.28     13.48 o
   7  15   4      203.45      195.64     11.86 o
   8  15   4      434.53      407.60     17.38 o
   9  15   4        0.01       15.01     17.83 o
  -9  16   4        2.81       15.06      9.61 o
  -8  16   4      573.61      555.58     20.17 o
  -7  16   4       79.29       70.70      9.09 o
  -6  16   4      235.76      225.26     11.21 o
  -5  16   4       21.01       -0.95      5.17 o
  -4  16   4       13.96        8.74      4.81 o
  -3  16   4        0.13        0.31      8.55 o
  -2  16   4      974.10      962.53     18.55 o
  -1  16   4       15.59        8.91      3.69 o
   0  16   4      105.48      106.96      6.80 o
   1  16   4       15.51        7.98      4.40 o
   2  16   4      647.78      641.05     16.81 o
   3  16   4       44.83       43.98      8.41 o
   4  16   4       36.20       38.47      7.17 o
   5  16   4      383.45      394.11     15.13 o
   6  16   4      174.47      163.82     10.46 o
   7  16   4       21.25       21.39      7.33 o
   8  16   4        9.22       14.93     15.00 o
  -8  17   4      194.05      201.19     16.11 o
  -7  17   4        5.45        1.22      5.93 o
  -6  17   4       65.37       65.07      6.93 o
  -5  17   4      119.06      112.00      8.75 o
  -4  17   4       26.63       30.19      5.35 o
  -3  17   4       13.52       22.75     10.74 o
  -2  17   4       54.41       50.64      7.27 o
  -1  17   4      562.15      580.09     13.01 o
   0  17   4        0.41       16.39      9.71 o
   1  17   4      195.91      183.16     15.84 o
   2  17   4        5.14        9.75      7.21 o
   3  17   4      154.41      147.13     10.15 o
   4  17   4      736.75      713.55     21.94 o
   5  17   4       23.71        4.67      7.61 o
   6  17   4      205.43      236.54     12.86 o
   7  17   4       46.94       44.28      8.57 o
   8  17   4       40.70       57.80     16.60 o
  -7  18   4       18.69      -10.64     17.08 o
  -6  18   4       27.55       20.50      7.03 o
  -5  18   4        2.54        2.13      6.51 o
  -4  18   4      123.19      130.86      8.62 o
  -3  18   4       88.08       98.12      9.62 o
  -2  18   4      747.83      760.85     23.37 o
  -1  18   4       43.45       58.37     10.75 o
   0  18   4      933.41      974.63     24.88 o
   1  18   4      979.48      963.99     24.95 o
   2  18   4      117.44       76.26     10.37 o
   3  18   4        9.12        0.53      5.37 o
   4  18   4       56.11       55.27     12.13 o
   5  18   4      249.06      224.89     14.43 o
   6  18   4       89.13       81.44      9.87 o
   7  18   4       37.42       10.64     13.46 o
  -6  19   4      186.59      170.84     10.69 o
  -5  19   4      156.33      182.02     14.87 o
  -4  19   4       49.28       39.53      6.14 o
  -3  19   4       27.10       55.62      8.79 o
  -2  19   4       60.55       95.41     10.40 o
  -1  19   4        2.20        6.48      5.91 o
   0  19   4       56.21       80.64     10.14 o
   1  19   4       14.79       39.44     11.40 o
   2  19   4      180.70      160.57     11.76 o
   3  19   4        0.32        3.46      9.41 o
   4  19   4      145.50      150.86      9.71 o
   5  19   4       40.74       47.83     10.15 o
   6  19   4      247.30      270.16     20.20 o
  -5  20   4        0.13       -5.22      8.60 o
  -4  20   4      441.23      430.96     18.61 o
  -3  20   4        0.18        8.03     13.60 o
  -2  20   4      257.30      258.42     13.96 o
  -1  20   4       56.11       47.98      7.70 o
   0  20   4      328.42      351.58     15.04 o
   1  20   4       71.37       59.24     11.07 o
   2  20   4      226.32      225.47     12.68 o
   4  20   4      192.54      205.46     21.99 o
   5  20   4       34.41       53.24     10.23 o
  -3  21   4        5.28       12.20     11.94 o
  -2  21   4      137.55      141.17     19.24 o
  -1  21   4        5.10       12.71      8.59 o
   0  21   4       41.41       12.10     10.28 o
   1  21   4       51.09       66.99     10.20 o
   2  21   4      330.20      305.04     15.27 o
   3  21   4       19.79       34.02     11.84 o
  -9   0   5      667.07      703.53     18.66 o
  -7   0   5     1444.27     1496.36     28.02 o
  -5   0   5     1517.86     1493.58     25.39 o
  -3   0   5      539.31      681.76     20.25 o
  -1   0   5    11664.89    12220.41    164.65 o
   1   0   5      160.18      146.42      3.78 o
   3   0   5      289.57      336.47     10.83 o
   5   0   5     1822.18     1814.86     33.01 o
   7   0   5     1092.55     1077.95     67.89 o
   9   0   5     1055.36     1091.77     45.42 o
  11   0   5      123.45      170.76     26.55 o
 -12   1   5        0.37       -2.88      8.65 o
 -11   1   5        6.70       10.54     10.71 o
 -10   1   5      176.36      182.25      9.41 o
  -9   1   5        1.00       13.51      8.86 o
  -8   1   5      405.42      408.39     10.63 o
  -7   1   5     2375.31     2395.02     31.75 o
  -6   1   5      519.14      508.62     10.19 o
  -5   1   5     1134.32     1095.69     15.60 o
  -4   1   5       64.42       80.29      3.28 o
  -3   1   5     3846.85     3740.79     30.31 o
  -2   1   5     4153.32     4379.34     30.65 o
  -1   1   5     8384.57     8530.29     63.37 o
   0   1   5        1.57       26.34      9.85 o
   1   1   5       55.34       47.48      2.32 o
   2   1   5      740.74      786.04      9.64 o
   3   1   5     1537.56     1591.60     28.81 o
   4   1   5      903.26      882.71     12.10 o
   5   1   5     1501.30     1579.12     21.05 o
   6   1   5      237.00      238.29      6.60 o
   7   1   5      404.62      437.72     12.81 o
   8   1   5        1.10        6.30      3.04 o
   9   1   5       30.65       15.04      7.10 o
  10   1   5       55.40       34.95     10.64 o
  11   1   5      266.24      281.08     20.31 o
  12   1   5        0.53      -14.17     14.17 o
 -11   2   5      155.05      167.34     13.78 o
 -10   2   5       97.15       77.15      5.62 o
  -9   2   5     1257.32     1274.11     21.17 o
  -8   2   5      111.32      122.56      7.56 o
  -7   2   5      410.44      420.75     10.69 o
  -6   2   5      287.38      313.49      8.67 o
  -5   2   5      297.68      297.34      7.36 o
  -4   2   5        2.56        2.09      2.31 o
  -3   2   5      737.29      795.16     14.95 o
  -2   2   5     6194.89     6179.85     40.47 o
  -1   2   5      604.23      564.39     12.67 o
   0   2   5      809.93      817.65      8.99 o
   1   2   5     1775.19     1771.50     16.13 o
   2   2   5      184.59      203.57      4.72 o
   3   2   5      728.10      645.65      9.13 o
   4   2   5       27.84       27.58      4.26 o
   5   2   5      899.78      907.03     13.20 o
   6   2   5      231.07      247.45      8.16 o
   7   2   5     1384.08     1449.85     22.93 o
   8   2   5      133.01      104.84      8.45 o
   9   2   5      874.27      909.15     23.97 o
  10   2   5      250.69      217.65     15.17 o
  11   2   5       45.75       95.23     23.12 o
 -13   3   5        0.22       -6.01      8.54 o
 -12   3   5        8.76        7.08     10.09 o
 -11   3   5      107.17      110.85     17.17 o
 -10   3   5        9.21        4.69      4.71 o
  -9   3   5       12.69       -3.71      5.25 o
  -8   3   5      825.89      822.36     15.57 o
  -7   3   5       10.30       19.67      3.74 o
  -6   3   5      448.41      406.17      8.15 o
  -5   3   5     5683.65     5716.07     63.82 o
  -4   3   5       80.21       82.10      3.69 o
  -3   3   5     7005.21     7138.94     59.15 o
  -2   3   5     2299.19     2438.32     19.40 o
  -1   3   5      545.77      496.74      5.85 o
   0   3   5      346.09      257.03      3.93 o
   1   3   5     3415.51     3402.76     26.13 o
   2   3   5     1373.61     1411.59     16.21 o
   3   3   5     2434.85     2313.19     22.34 o
   4   3   5     2529.51     2433.81     31.07 o
   5   3   5      222.88      223.24      5.75 o
   6   3   5       82.54       90.56      6.73 o
   7   3   5       41.61       35.54      4.88 o
   8   3   5      221.45      222.01      8.56 o
   9   3   5        5.37       11.02      6.15 o
  10   3   5      292.14      317.22     14.44 o
  11   3   5       30.33       33.17     10.22 o
 -11   4   5      461.80      548.03     36.03 o
 -10   4   5       11.79        8.57      6.12 o
  -9   4   5      279.34      274.91     16.12 o
  -8   4   5        6.91       -1.57      9.83 o
  -7   4   5      522.76      496.86     11.97 o
  -6   4   5     1003.77      953.28     14.13 o
  -5   4   5      108.92      105.89      4.85 o
  -4   4   5     2550.99     2588.09     27.69 o
  -3   4   5       21.78       26.27      4.36 o
  -2   4   5     3736.68     3751.85     29.60 o
  -1   4   5      544.80      591.00      6.80 o
   0   4   5     1064.97     1208.22     11.40 o
   1   4   5     3326.77     3217.86     26.36 o
   2   4   5       24.63       23.04      3.18 o
   3   4   5     2393.74     2256.91     21.91 o
   4   4   5     2859.14     2787.04     28.42 o
   5   4   5      204.77      199.19      4.37 o
   6   4   5      198.36      193.82      5.59 o
   7   4   5     1301.91     1365.11     20.33 o
   8   4   5        0.90       11.80      5.90 o
   9   4   5      265.04      289.02     11.00 o
  10   4   5       54.31       36.11     10.94 o
  11   4   5       38.03       27.00     11.63 o
 -11   5   5        8.57       -2.74      7.16 o
 -10   5   5      207.46      224.67     12.81 o
  -9   5   5      703.52      722.19     22.11 o
  -8   5   5      481.23      496.76     16.88 o
  -7   5   5        4.22       -1.89      3.82 o
  -6   5   5       91.96       99.53      4.63 o
  -5   5   5     2006.28     1978.89     21.90 o
  -4   5   5      644.29      657.86     10.17 o
  -3   5   5      247.36      242.26      5.80 o
  -2   5   5        0.01       -1.34      1.34 o
  -1   5   5      642.49      597.36      7.26 o
   0   5   5     1329.90     1390.99     12.83 o
   1   5   5     7043.01     6990.63     56.60 o
   2   5   5      449.98      434.88      6.28 o
   3   5   5      688.47      718.63      9.83 o
   4   5   5       70.78       91.73      4.58 o
   5   5   5       25.46       21.89      1.89 o
   6   5   5      157.93      149.46      5.70 o
   7   5   5        2.45       -8.97      8.97 o
   8   5   5     1027.95     1050.08     21.97 o
   9   5   5        0.04      -10.14     10.59 o
  10   5   5      350.22      374.71     14.59 o
 -12   6   5       28.52       16.63     14.57 o
 -11   6   5      319.94      355.48     30.75 o
 -10   6   5       54.19       63.56     15.21 o
  -9   6   5       41.42       43.11      8.72 o
  -8   6   5      207.01      214.95     14.71 o
  -7   6   5      254.35      232.72      8.38 o
  -6   6   5      512.57      495.48     10.93 o
  -5   6   5      419.58      413.71      8.77 o
  -4   6   5     3006.09     2944.36     31.89 o
  -3   6   5     1302.90     1331.50     13.26 o
  -2   6   5      752.79      715.37      8.58 o
  -1   6   5     1278.69     1295.41     12.71 o
   0   6   5     1107.39     1054.69     11.93 o
   1   6   5       12.64       17.30      3.02 o
   2   6   5     1224.74     1173.69     12.55 o
   3   6   5     1305.88     1347.71     15.17 o
   4   6   5     1254.45     1247.88     14.87 o
   5   6   5     1073.56     1025.67     13.74 o
   6   6   5      156.06      161.96      6.54 o
   7   6   5       77.42       69.96      7.21 o
   8   6   5       59.90       35.14      7.83 o
   9   6   5       54.86       56.16      7.51 o
  10   6   5        0.35        3.83      9.25 o
  11   6   5      243.60      254.91     20.10 o
 -11   7   5       16.71        7.51     11.98 o
 -10   7   5      400.19      444.39     22.68 o
  -9   7   5      450.25      457.11     21.39 o
  -8   7   5      288.68      267.63     13.61 o
  -7   7   5      358.64      362.04     10.47 o
  -6   7   5     1567.12     1591.45     24.53 o
  -5   7   5      183.64      208.31      6.65 o
  -4   7   5       72.04       68.67      4.59 o
  -3   7   5       54.95      171.90     13.22 o
  -2   7   5        3.38        3.17      4.12 o
  -1   7   5     1126.58     1097.90     11.69 o
   0   7   5        1.96       -0.70      3.17 o
   1   7   5     2110.29     2035.87     18.71 o
   2   7   5     1645.50     1620.31     16.15 o
   3   7   5       73.44       74.30      5.71 o
   4   7   5      329.79      323.77      7.18 o
   5   7   5      103.26      107.61      4.45 o
   6   7   5     1464.19     1377.16     20.26 o
   7   7   5       23.89       13.33      3.79 o
   8   7   5      476.09      478.47     19.75 o
   9   7   5       32.01        4.33      8.70 o
  10   7   5       60.79       61.10     10.83 o
  11   7   5        5.59        5.12     17.41 o
 -12   8   5       95.09      142.22     15.67 o
 -11   8   5       68.97       71.92     16.18 o
 -10   8   5       97.44      104.10     12.75 o
  -9   8   5        0.51       -3.97      5.38 o
  -8   8   5      416.56      484.19     21.31 o
  -7   8   5       13.17        1.07      8.20 o
  -6   8   5      378.34      408.27     10.90 o
  -5   8   5       19.28       27.87      8.38 o
  -4   8   5     1041.33     1070.21     14.60 o
  -3   8   5      183.42      174.36      4.55 o
  -2   8   5     2571.59     2550.26     21.21 o
  -1   8   5      143.28      139.40      3.99 o
   0   8   5     9639.39     9580.30     87.96 o
   1   8   5       35.37       48.20      5.40 o
   2   8   5      579.03      574.77      8.26 o
   3   8   5      724.49      748.52     13.65 o
   4   8   5       80.10       84.53      4.47 o
   5   8   5      642.54      627.90     11.39 o
   6   8   5      916.31      922.19     17.21 o
   7   8   5       89.56       95.35      6.19 o
   8   8   5       11.60       -5.81      5.81 o
   9   8   5       30.23        9.43      6.88 o
  10   8   5       98.65       80.99      9.10 o
  11   8   5       83.28       60.95     11.86 o
 -12   9   5      268.73      245.02     27.46 o
 -11   9   5        1.63       -1.23      8.29 o
 -10   9   5      350.86      335.20     20.10 o
  -9   9   5        0.95      -11.67     13.67 o
  -8   9   5      129.67      132.76      9.84 o
  -7   9   5       93.24       77.19      7.18 o
  -6   9   5     1081.06     1059.90     23.62 o
  -5   9   5      170.13      143.60      7.41 o
  -4   9   5      287.01      307.14      6.39 o
  -3   9   5        7.43       -0.78      4.93 o
  -2   9   5       59.93       62.69      3.80 o
  -1   9   5      697.65      688.85     12.17 o
   0   9   5      381.45      362.25      8.86 o
   1   9   5        3.73       11.47      2.92 o
   2   9   5     2229.74     2235.70     21.47 o
   3   9   5      502.57      501.51      9.33 o
   4   9   5     2482.24     2577.77     41.84 o
   5   9   5       94.27       82.95      5.01 o
   6   9   5     1181.55     1241.55     23.58 o
   7   9   5       48.77       47.45      5.66 o
   8   9   5       45.78       67.78      8.60 o
   9   9   5        2.54        3.36      6.27 o
  10   9   5       69.21       74.42      7.72 o
  11   9   5       12.30        3.03     14.38 o
 -11  10   5       79.25       65.55     16.44 o
 -10  10   5       23.92       -2.86     10.00 o
  -9  10   5      145.92      153.18     12.20 o
  -8  10   5      644.40      658.53     19.74 o
  -7  10   5       31.66       12.39      4.28 o
  -6  10   5      660.67      718.98     16.68 o
  -5  10   5      242.90      213.20      8.08 o
  -4  10   5      634.59      610.56     11.80 o
  -3  10   5     1388.14     1332.56     17.14 o
  -2  10   5      625.94      602.64     12.41 o
  -1  10   5      160.96      167.59      5.26 o
   0  10   5     3753.41     3770.86     34.84 o
   1  10   5      159.66      148.84      4.37 o
   2  10   5     2444.70     2481.06     25.07 o
   3  10   5       11.56       20.67      4.22 o
   4  10   5       49.47       64.71      4.57 o
   5  10   5       21.73        5.62      7.98 o
   6  10   5       23.78        2.15      4.43 o
   7  10   5       19.28       16.36      6.82 o
   8  10   5        2.04       13.63      6.88 o
   9  10   5       81.46       81.99     10.36 o
  10  10   5       16.71       -2.07      8.91 o
  11  10   5       54.15       51.97     12.30 o
 -11  11   5       48.37       65.05     17.88 o
 -10  11   5      202.05      203.77     24.24 o
  -9  11   5      105.48       89.18     10.77 o
  -8  11   5      168.37      196.77     11.16 o
  -7  11   5        0.39        6.35      6.69 o
  -6  11   5       16.98       17.83      6.67 o
  -5  11   5      287.44      254.77      9.14 o
  -4  11   5      551.55      519.32     11.99 o
  -3  11   5       59.31       78.53      6.90 o
  -2  11   5      320.11      290.05      7.97 o
  -1  11   5        7.50       26.05      7.01 o
   0  11   5      381.87      352.19      7.19 o
   1  11   5      512.05      504.08      7.48 o
   2  11   5     1242.05     1203.94     18.19 o
   3  11   5        1.25       -1.19      6.03 o
   4  11   5      592.25      634.62     30.57 o
   5  11   5       20.70       19.12      9.37 o
   6  11   5      213.00      227.18     11.97 o
   7  11   5       12.67       -0.86      4.80 o
   8  11   5      220.71      246.74     15.30 o
   9  11   5       41.56       21.75      8.82 o
  10  11   5      191.42      184.24     10.77 o
 -11  12   5      147.78      155.43     20.72 o
 -10  12   5       52.06       52.76      8.03 o
  -9  12   5        0.57        8.16      6.78 o
  -8  12   5       83.17       69.96      7.76 o
  -7  12   5       15.94        2.07      4.59 o
  -6  12   5      425.88      391.09     12.16 o
  -5  12   5      115.56      116.48      8.80 o
  -4  12   5      576.80      593.19     16.72 o
  -3  12   5        7.32       10.20      4.28 o
  -2  12   5     1189.73     1176.69     23.22 o
  -1  12   5       90.74       99.03      4.05 o
   0  12   5       83.77       65.16      8.20 o
   1  12   5      194.31      171.01      5.18 o
   2  12   5     2892.16     2842.77     35.72 o
   3  12   5      193.98      159.54      9.57 o
   4  12   5      829.54      814.67     17.80 o
   5  12   5       81.02      113.03      9.06 o
   6  12   5      394.17      392.07     14.72 o
   7  12   5       55.48       52.90      7.08 o
   8  12   5        8.52        2.58      9.02 o
   9  12   5        2.11       -9.94      9.94 o
  10  12   5       30.52        6.06     12.16 o
 -10  13   5      190.79      188.68     12.69 o
  -9  13   5       14.20       -2.45      6.72 o
  -8  13   5      264.26      265.61     13.44 o
  -7  13   5       22.27       27.90      6.48 o
  -6  13   5       80.91       64.50      6.82 o
  -5  13   5       76.22       66.15      7.41 o
  -4  13   5      590.76      579.59     15.62 o
  -3  13   5      444.05      464.57     11.41 o
  -2  13   5      190.36      180.60      8.09 o
  -1  13   5       64.41       54.56      3.99 o
   0  13   5      773.52      746.75     14.37 o
   1  13   5      924.00      942.42     15.76 o
   2  13   5        3.65        1.97      8.93 o
   3  13   5      587.95      608.39     14.49 o
   4  13   5      894.35      842.30     18.65 o
   5  13   5       89.89      100.00     11.20 o
   6  13   5      238.76      231.39     11.83 o
   7  13   5       79.24       55.39      9.82 o
   8  13   5      200.87      193.35     14.46 o
   9  13   5        8.30       -7.35      9.57 o
 -10  14   5        1.82       -1.14      5.86 o
  -9  14   5      462.65      478.62     19.00 o
  -8  14   5       10.24        3.84      6.78 o
  -7  14   5        0.65       -4.13      6.69 o
  -6  14   5       75.00       85.16      7.19 o
  -5  14   5      159.14      174.27      9.12 o
  -4  14   5      277.49      294.74     11.35 o
  -3  14   5      506.60      452.35     11.92 o
  -2  14   5     2088.72     2102.37     30.48 o
  -1  14   5       85.77       61.14      4.83 o
   0  14   5      413.28      404.10      9.54 o
   1  14   5      325.90      329.11     13.92 o
   2  14   5      205.66      228.71     11.24 o
   3  14   5      465.77      448.17     14.13 o
   4  14   5      232.21      216.41     10.61 o
   5  14   5      189.08      212.42     10.96 o
   6  14   5       30.39       40.86     22.31 o
   7  14   5       87.43       90.10      8.58 o
   8  14   5       24.70       33.94     10.78 o
   9  14   5       66.78      116.82     15.01 o
  -8  15   5      109.95      119.54     13.38 o
  -7  15   5      247.98      249.36     16.44 o
  -6  15   5      169.47      183.66      9.81 o
  -5  15   5        2.67        1.49      4.29 o
  -4  15   5      286.60      304.72     11.67 o
  -3  15   5      401.94      410.25     11.48 o
  -2  15   5      324.74      301.66      9.62 o
  -1  15   5      921.80      867.09     17.09 o
   0  15   5       47.73       45.84      6.40 o
   1  15   5      218.07      212.32     10.25 o
   2  15   5        2.36       -2.74      4.60 o
   3  15   5      396.14      433.10     15.14 o
   4  15   5      327.60      321.90     12.80 o
   5  15   5       25.82       28.03      8.80 o
   6  15   5      282.87      307.10     13.95 o
   7  15   5        5.06        5.60      6.17 o
   8  15   5       26.48        5.46      9.10 o
  -8  16   5        8.65       11.84      9.51 o
  -7  16   5       73.80       98.61     13.05 o
  -6  16   5      157.95      140.38      9.32 o
  -5  16   5        0.69       -2.54      4.89 o
  -4  16   5       99.93      118.92     10.11 o
  -3  16   5      236.24      223.80     10.82 o
  -2  16   5      121.49      158.26      7.36 o
  -1  16   5      166.34      178.69      8.93 o
   0  16   5      523.79      558.78     15.51 o
   1  16   5        3.62        2.39      4.72 o
   2  16   5        3.41       10.85      9.03 o
   3  16   5      243.18      236.83     10.81 o
   4  16   5       20.04       13.91     13.68 o
   5  16   5      348.20      330.09     15.51 o
   6  16   5      161.02      183.46     30.33 o
   7  16   5       22.48        3.20      9.24 o
   8  16   5        0.58       29.76     14.88 o
  -8  17   5        1.46       10.86      5.97 o
  -7  17   5      483.47      465.04     22.82 o
  -6  17   5      189.26      181.70     11.47 o
  -5  17   5       10.44        5.68      5.61 o
  -4  17   5       23.51       43.06      8.08 o
  -3  17   5       72.01       64.66      7.71 o
  -2  17   5        6.18        3.67      5.15 o
  -1  17   5     1380.62     1345.28     33.23 o
   0  17   5        9.93        6.18      6.10 o
   1  17   5      150.30      159.52     10.02 o
   2  17   5       83.91       89.39      8.50 o
   3  17   5      101.59       98.80      9.93 o
   4  17   5       18.70       36.09     14.16 o
   5  17   5      141.80      170.39     16.70 o
   6  17   5        2.89       15.28     13.00 o
   7  17   5       12.12        5.37     16.52 o
  -7  18   5       80.01      100.70     25.32 o
  -6  18   5       41.99       -3.94      8.71 o
  -5  18   5      293.89      267.82     12.14 o
  -4  18   5      339.95      317.38     14.04 o
  -3  18   5        5.72       -5.37      5.37 o
  -2  18   5      102.50      105.33      7.90 o
  -1  18   5       86.42      107.97      9.61 o
   0  18   5        4.70       -1.37      6.58 o
   1  18   5       31.71       38.54      7.87 o
   2  18   5        0.41        2.45      8.32 o
   3  18   5      193.73      179.90      9.93 o
   4  18   5        7.01        6.26      9.31 o
   5  18   5      292.15      282.85     16.32 o
   6  18   5      100.37       98.39     10.39 o
  -6  19   5        0.01       -2.08      6.96 o
  -5  19   5      284.71      298.23     23.38 o
  -4  19   5       22.76       11.27      6.46 o
  -3  19   5      576.71      624.72     21.98 o
  -2  19   5       18.27        9.58      7.41 o
  -1  19   5      482.65      538.01     22.70 o
   0  19   5        1.36       -5.09      6.46 o
   1  19   5      165.44      159.03     11.06 o
   2  19   5      149.51      152.23     10.80 o
   3  19   5       19.11        1.58      7.22 o
   4  19   5      254.04      251.02     12.36 o
   5  19   5      227.56      258.59     15.00 o
  -4  20   5       18.00       21.21     12.36 o
  -3  20   5       18.25        5.26     12.08 o
  -2  20   5       18.55        0.79      8.87 o
  -1  20   5        2.36       15.28     11.56 o
   0  20   5        5.39        4.73      5.81 o
   1  20   5       91.94      121.80      9.87 o
   2  20   5        9.93        5.93      9.36 o
   3  20   5      110.63       77.39     10.98 o
   4  20   5        3.97       35.65     13.05 o
  -2  21   5        1.83       -5.32      7.41 o
  -1  21   5       52.81       75.94     12.08 o
   0  21   5        0.11       -6.38     11.04 o
   1  21   5      198.17      231.85     15.99 o
 -10   0   6       90.27       79.15     14.52 o
  -8   0   6     1205.56     1226.40     32.28 o
  -6   0   6     4720.75     4782.20    125.61 o
  -4   0   6       50.74       44.74      4.80 o
  -2   0   6     3853.60     3753.10     38.30 o
   0   0   6     2120.62     1997.72     26.07 o
   2   0   6      462.28      438.69     10.46 o
   4   0   6     4579.18     4590.91     62.82 o
   6   0   6      217.44      204.52     35.75 o
   8   0   6      171.02      189.73     38.55 o
  10   0   6      417.99      445.27     23.38 o
 -12   1   6      237.69      220.15     23.76 o
 -11   1   6        0.08       18.41      7.67 o
 -10   1   6      259.80      260.46     16.50 o
  -9   1   6      112.52      110.90      6.62 o
  -8   1   6     1134.84     1134.61     18.46 o
  -7   1   6      412.47      386.81      9.69 o
  -6   1   6        3.17       -6.76      9.01 o
  -5   1   6        0.62        4.86      3.63 o
  -4   1   6       77.05       78.28      4.07 o
  -3   1   6      135.49      147.79      3.47 o
  -2   1   6      479.94      588.79     10.22 o
  -1   1   6      305.34      298.47      4.55 o
   0   1   6      849.91      868.94      9.37 o
   1   1   6       43.01       46.75      3.36 o
   2   1   6      145.52      154.18      4.89 o
   3   1   6       12.45       13.73      5.80 o
   4   1   6     2296.93     2285.21     26.40 o
   5   1   6      100.62      112.71      9.23 o
   6   1   6     3153.58     3229.47     45.14 o
   7   1   6        0.06        1.36      3.88 o
   8   1   6      233.32      241.13     11.57 o
   9   1   6       27.58       59.46     15.43 o
  10   1   6       84.24       99.69     10.27 o
  11   1   6       27.00       -8.29     15.24 o
  12   1   6       54.71       80.23     20.96 o
 -12   2   6        2.91       -6.00     10.62 o
 -11   2   6        5.06       19.51     12.33 o
 -10   2   6       32.97       55.67      9.07 o
  -9   2   6        3.05        1.75     10.46 o
  -8   2   6      367.24      344.38     13.61 o
  -7   2   6     1523.85     1533.82     23.23 o
  -6   2   6     1993.40     1951.96     35.46 o
  -5   2   6      107.24      105.41      4.92 o
  -4   2   6     1131.59     1108.03     12.56 o
  -3   2   6      516.32      526.75      7.27 o
  -2   2   6     1880.19     1847.02     14.33 o
  -1   2   6       12.62       17.02      1.68 o
   0   2   6     2347.08     2386.52     20.73 o
   1   2   6     1880.10     2008.20     18.44 o
   2   2   6     4020.33     3994.14     32.48 o
   3   2   6      144.43      166.99      5.36 o
   4   2   6      989.52      981.82     18.44 o
   5   2   6     3483.73     3395.38     65.99 o
   6   2   6       77.48       55.28     14.51 o
   7   2   6       64.62       49.96      5.15 o
   8   2   6       44.57       81.04      9.06 o
   9   2   6      103.92      123.47     12.20 o
  10   2   6        2.73        4.64      7.00 o
  11   2   6       91.95       78.06     22.58 o
  12   2   6       22.54       64.55     20.28 o
 -12   3   6       45.54       21.89     12.53 o
 -11   3   6        0.28       -2.30      7.25 o
 -10   3   6      577.40      606.95     25.19 o
  -9   3   6        0.83       -5.25      5.25 o
  -8   3   6      727.57      747.91     17.23 o
  -7   3   6     1334.97     1298.78     23.35 o
  -6   3   6      206.91      232.56      8.07 o
  -5   3   6      215.68      208.70      5.42 o
  -4   3   6      188.43      207.01      6.03 o
  -3   3   6       36.69       40.92      2.15 o
  -2   3   6       37.72       44.84      1.99 o
  -1   3   6     1299.92     1263.97     11.25 o
   0   3   6      340.72      336.45      5.86 o
   1   3   6       50.35       67.03      3.64 o
   2   3   6     1314.80     1275.12     16.24 o
   3   3   6     2635.84     2545.01     26.66 o
   4   3   6      188.60      170.16      8.28 o
   5   3   6       28.48       59.08     11.10 o
   6   3   6      883.40      900.94     18.70 o
   7   3   6       96.11       92.92      6.46 o
   8   3   6     1062.70     1053.28     21.94 o
   9   3   6       25.60       -5.00      6.59 o
  10   3   6       44.16       48.00      9.08 o
  11   3   6       18.79        7.77     11.23 o
 -12   4   6        3.14       -6.78     11.30 o
 -11   4   6       31.62       26.74     12.41 o
 -10   4   6      260.17      239.56     16.50 o
  -9   4   6      182.80      180.84      9.16 o
  -8   4   6        3.81       -0.72      5.58 o
  -7   4   6      612.26      572.40     14.50 o
  -6   4   6       55.25       40.93      4.16 o
  -5   4   6      180.08      170.60      5.99 o
  -4   4   6     6558.71     6505.21     69.22 o
  -3   4   6       43.68       45.05      2.98 o
  -2   4   6      458.30      463.87      6.06 o
  -1   4   6        0.36        1.51      1.49 o
   0   4   6     1148.29     1186.45     11.83 o
   1   4   6        2.49       -1.74      2.36 o
   2   4   6     3155.48     3155.89     28.79 o
   3   4   6        3.77        9.56      8.92 o
   4   4   6       13.66        3.05      3.79 o
   5   4   6     2077.06     2035.06     25.85 o
   6   4   6       37.81       28.29      5.68 o
   7   4   6      566.79      608.43     15.28 o
   8   4   6       20.18        8.30      7.96 o
   9   4   6       61.62       59.60      9.49 o
  10   4   6       24.50        5.12      9.55 o
 -12   5   6       71.90       41.98     14.97 o
 -10   5   6      391.26      383.29     29.55 o
  -9   5   6       49.36       55.79      9.40 o
  -8   5   6       80.76       72.45      7.43 o
  -7   5   6      782.47      740.54     15.95 o
  -6   5   6      615.76      625.46     10.92 o
  -5   5   6      986.59      965.82     13.52 o
  -4   5   6      371.33      397.30      8.16 o
  -3   5   6      690.41      704.80      9.69 o
  -2   5   6      125.78      114.24      2.94 o
  -1   5   6       79.74       86.14      2.60 o
   0   5   6       58.84       66.39      2.55 o
   1   5   6     1278.18     1236.49     13.10 o
   2   5   6     1797.47     1736.77     18.38 o
   3   5   6     2851.06     2841.82     27.18 o
   4   5   6      881.68      848.13     11.97 o
   5   5   6      244.70      230.08      6.91 o
   6   5   6        6.10        3.50      6.23 o
   7   5   6      223.52      227.17      8.67 o
   8   5   6      320.57      333.27     11.74 o
   9   5   6       21.23       65.05     13.41 o
  10   5   6      141.09       99.47     22.41 o
 -12   6   6       15.04        1.45     11.72 o
 -11   6   6      336.21      390.57     32.24 o
 -10   6   6      106.85      116.74     17.62 o
  -9   6   6      492.52      461.88     36.99 o
  -8   6   6      144.41      170.91      9.90 o
  -7   6   6        5.73       -0.47      3.72 o
  -6   6   6       25.58       24.85      4.51 o
  -5   6   6        1.29        9.24      7.14 o
  -4   6   6     1360.21     1341.01     18.00 o
  -3   6   6      180.52      171.80      3.83 o
  -2   6   6      857.11      834.42      9.87 o
  -1   6   6       41.42       32.93      2.90 o
   0   6   6     1574.00     1546.53     14.66 o
   1   6   6      956.81      927.18     10.91 o
   2   6   6       37.31       19.60      4.63 o
   3   6   6     1345.66     1381.16     16.21 o
   4   6   6       67.10       65.35      5.76 o
   5   6   6      308.18      323.95      8.85 o
   6   6   6      938.68      912.45     16.92 o
   7   6   6     1062.41     1153.97     22.76 o
   8   6   6        9.04        1.24     12.54 o
   9   6   6      161.54      188.76     14.87 o
  10   6   6       45.15       86.43     13.13 o
  11   6   6       14.44       35.29     13.17 o
 -12   7   6       58.42       64.79     15.85 o
 -11   7   6       36.73        5.19     12.77 o
 -10   7   6       37.21       10.54     11.00 o
  -9   7   6      476.51      479.68     22.87 o
  -8   7   6       39.47       41.80      7.86 o
  -7   7   6      144.95      118.50      7.98 o
  -6   7   6      593.76      569.82     13.92 o
  -5   7   6      838.88      857.53     17.36 o
  -4   7   6      798.99      798.50     14.10 o
  -3   7   6     2178.13     2174.34     24.90 o
  -2   7   6     1132.15     1135.22     12.51 o
  -1   7   6     1816.06     1888.02     18.57 o
   0   7   6       10.59        6.24      2.50 o
   1   7   6     2505.51     2442.44     21.07 o
   2   7   6      343.24      359.49      6.26 o
   3   7   6        5.66       -1.09      5.16 o
   4   7   6      358.55      399.18     12.17 o
   5   7   6      325.10      319.27      7.91 o
   6   7   6        4.70        5.13      5.18 o
   7   7   6       92.34       54.37      9.37 o
   8   7   6        2.91       -3.10      6.72 o
   9   7   6      197.85      202.72     14.01 o
  10   7   6      208.90      246.09     14.25 o
  11   7   6       15.84       -2.51     15.09 o
 -11   8   6      208.05      200.93     32.19 o
 -10   8   6        2.06       24.57     12.67 o
  -9   8   6      183.60      199.71     16.94 o
  -8   8   6       97.02      103.67     11.07 o
  -7   8   6      198.75      194.56     13.48 o
  -6   8   6        1.91       -2.07      3.29 o
  -5   8   6     1830.64     1876.83     32.25 o
  -4   8   6       50.87       38.03      5.01 o
  -3   8   6      373.80      353.50      8.38 o
  -2   8   6     1580.91     1602.09     17.43 o
  -1   8   6       80.23       79.84      4.92 o
   0   8   6      992.36      970.48     11.05 o
   1   8   6      190.80      192.91      4.85 o
   2   8   6      336.50      346.95      7.74 o
   3   8   6     2047.06     2069.94     22.70 o
   4   8   6       61.66       50.38      3.73 o
   5   8   6      431.17      423.78      9.94 o
   6   8   6      172.90      165.68      6.46 o
   7   8   6      237.55      239.36     31.52 o
   8   8   6       17.27       11.44      6.56 o
   9   8   6      196.32      188.75     23.37 o
  10   8   6        7.21        0.89      8.54 o
  11   8   6       79.43       87.27     17.24 o
 -11   9   6        3.72       -3.88     12.20 o
 -10   9   6        1.42       -3.34      7.89 o
  -9   9   6      583.45      560.11     28.53 o
  -8   9   6      100.35       62.58     14.62 o
  -7   9   6       95.43       87.14      8.34 o
  -6   9   6        3.69       -6.33      6.33 o
  -5   9   6      251.82      256.47      8.25 o
  -4   9   6        1.53        0.57      4.26 o
  -3   9   6     1641.70     1607.68     19.33 o
  -2   9   6      136.60      127.83      4.18 o
  -1   9   6     4164.63     4199.94     44.84 o
   0   9   6     1150.66     1102.64     12.24 o
   1   9   6     2820.57     2776.54     24.08 o
   2   9   6        3.13       20.60      6.27 o
   3   9   6      302.06      286.81      6.91 o
   4   9   6        2.07       20.90      3.58 o
   5   9   6       68.52       84.97      6.70 o
   6   9   6        1.29        3.37      4.31 o
   7   9   6      383.51      410.20     15.59 o
   8   9   6        6.80        3.57      6.18 o
   9   9   6       41.51       27.37     31.32 o
  10   9   6       16.65        7.24     11.67 o
 -11  10   6      116.61      143.32     14.90 o
 -10  10   6       34.96       59.04     10.60 o
  -9  10   6       77.48       54.27      9.96 o
  -8  10   6      139.74      113.11     11.56 o
  -7  10   6      169.32      183.78     14.25 o
  -6  10   6       80.80       88.94      6.41 o
  -5  10   6      741.98      744.62     15.64 o
  -4  10   6       10.28        5.70      4.35 o
  -3  10   6       35.66       50.29     12.03 o
  -2  10   6      383.13      359.86      7.53 o
  -1  10   6      363.56      327.17      6.72 o
   0  10   6       89.43       95.27      3.39 o
   1  10   6      266.08      262.77      5.69 o
   2  10   6      186.09      164.55      4.73 o
   3  10   6     1086.69     1117.17     16.48 o
   4  10   6       67.23       66.74      4.50 o
   5  10   6      163.72      170.87      8.07 o
   6  10   6      177.09      159.83      7.43 o
   7  10   6      181.36      177.95     11.02 o
   8  10   6       29.24       11.13     17.58 o
   9  10   6      375.65      360.32     18.33 o
  10  10   6       15.14        9.47      6.96 o
 -10  11   6       48.22       23.36      7.55 o
  -9  11   6        1.65        9.94      6.12 o
  -8  11   6      173.07      192.44     11.07 o
  -7  11   6       72.85       78.88      7.87 o
  -6  11   6      165.96      136.99      8.77 o
  -5  11   6      868.13      852.83     19.46 o
  -4  11   6       78.47       79.59      6.33 o
  -3  11   6     1840.60     1806.47     27.32 o
  -2  11   6      264.04      236.75      7.92 o
  -1  11   6      985.87      992.45     15.04 o
   0  11   6      102.17       79.79      3.53 o
   1  11   6      483.55      498.91      8.26 o
   2  11   6       49.61       69.97      4.81 o
   3  11   6      541.23      539.86     11.02 o
   4  11   6      204.79      247.71      7.84 o
   5  11   6       48.41       37.10      4.56 o
   6  11   6        2.00        3.84     11.00 o
   7  11   6        4.50       -7.08     11.16 o
   8  11   6       20.03       15.21      9.81 o
   9  11   6       52.61       75.80     10.88 o
  10  11   6        2.75       45.25     15.73 o
 -10  12   6       29.70       22.63      8.24 o
  -9  12   6      135.20      154.91     12.59 o
  -8  12   6        0.50        2.83     10.91 o
  -7  12   6       74.14       74.84     11.18 o
  -6  12   6       23.40        8.60      5.80 o
  -5  12   6        1.02       10.60      7.23 o
  -4  12   6      514.36      514.03     13.25 o
  -3  12   6     1107.99     1087.57     20.05 o
  -2  12   6      192.83      202.15      7.50 o
  -1  12   6      226.16      231.99      6.40 o
   0  12   6      451.86      483.71     10.80 o
   1  12   6     1783.59     1806.02     25.56 o
   2  12   6       12.76        0.77      5.27 o
   3  12   6       45.31       51.99      5.16 o
   4  12   6       45.80       60.00      6.39 o
   5  12   6      142.52      165.29      8.46 o
   6  12   6        4.90        7.09     13.97 o
   7  12   6      208.02      250.79     12.70 o
   8  12   6        0.84       -6.90      6.90 o
   9  12   6      334.18      414.92     20.65 o
 -10  13   6       78.66       72.18     17.53 o
  -9  13   6       25.78        3.71      8.77 o
  -8  13   6       66.82       44.95      8.33 o
  -7  13   6      155.81      164.31     10.53 o
  -6  13   6        7.97       -0.96      4.82 o
  -5  13   6      816.24      805.94     18.15 o
  -4  13   6      347.18      367.27     11.45 o
  -3  13   6      688.74      712.30     17.29 o
  -2  13   6       15.04       30.06      5.07 o
  -1  13   6      846.92      856.53     14.64 o
   0  13   6      468.09      489.19      9.90 o
   1  13   6        9.37       16.18      4.76 o
   2  13   6      427.33      413.48     10.54 o
   3  13   6     1219.27     1236.41     20.67 o
   4  13   6        6.58       -5.02      5.02 o
   5  13   6        3.94       -5.27      5.27 o
   6  13   6        1.22       -3.63      6.77 o
   7  13   6       51.43       64.25     13.15 o
   8  13   6      158.10      150.33     11.04 o
   9  13   6       37.02       39.44     16.22 o
  -9  14   6      100.27      100.59     11.12 o
  -8  14   6       16.52       13.83      8.89 o
  -7  14   6      442.22      450.68     17.03 o
  -6  14   6      121.52      107.72      7.39 o
  -5  14   6        0.30        9.39      5.32 o
  -4  14   6      257.16      222.29     15.06 o
  -3  14   6       29.91       32.39      8.34 o
  -2  14   6      870.43      873.86     17.25 o
  -1  14   6      171.98      170.52      7.09 o
   0  14   6      160.18      178.38      7.61 o
   1  14   6      303.32      303.59     12.07 o
   2  14   6      112.15      122.81      9.67 o
   3  14   6       10.87        0.05      7.09 o
   4  14   6       22.79       15.79      6.52 o
   5  14   6      458.08      476.03     14.27 o
   6  14   6       33.71       16.17      6.45 o
   7  14   6      118.98      116.58     11.85 o
   8  14   6       21.63       15.40     12.32 o
  -8  15   6      203.87      180.75     12.10 o
  -7  15   6      238.99      231.02     23.72 o
  -6  15   6       14.12        8.36     13.91 o
  -5  15   6       82.09      102.33      8.07 o
  -4  15   6       60.43       42.38      5.10 o
  -3  15   6      363.41      374.80     12.81 o
  -2  15   6      124.83      128.84      9.94 o
  -1  15   6      482.80      444.35     13.47 o
   0  15   6      713.40      680.14     15.37 o
   1  15   6       99.77       79.19      7.54 o
   2  15   6       98.47       98.09      9.87 o
   3  15   6       27.95       24.64      7.46 o
   4  15   6       46.93       36.64      6.56 o
   5  15   6       31.52       15.42      8.62 o
   6  15   6       46.76       26.64     10.06 o
   7  15   6        1.17        1.24      6.76 o
   8  15   6       80.26       41.99     21.41 o
  -8  16   6       49.73       47.76     19.14 o
  -7  16   6      115.87      100.63     11.86 o
  -6  16   6      298.91      307.51     14.09 o
  -5  16   6       14.84        5.46      7.41 o
  -4  16   6       16.64        8.21      4.40 o
  -3  16   6      260.17      261.92     11.03 o
  -2  16   6      869.45      871.33     20.35 o
  -1  16   6        9.01        2.06      4.78 o
   0  16   6      370.09      349.04     14.33 o
   1  16   6       48.73       45.91      5.96 o
   2  16   6        2.32       -1.64      9.31 o
   3  16   6       69.62       58.38      7.41 o
   4  16   6      226.33      221.46     12.60 o
   5  16   6      222.22      199.82     11.63 o
   6  16   6       32.93       41.79     14.74 o
   7  16   6       82.76       61.59     12.54 o
  -7  17   6       12.32       11.40     12.26 o
  -6  17   6      167.23      169.40     16.45 o
  -5  17   6      110.89      111.90      9.54 o
  -4  17   6        1.11       -2.02      6.71 o
  -3  17   6        1.26       -1.32      6.17 o
  -2  17   6        0.05       -9.29     10.05 o
  -1  17   6       12.14       38.48     11.84 o
   0  17   6       69.26       48.34      6.53 o
   1  17   6      228.59      206.53     11.28 o
   2  17   6       18.02        3.87      8.48 o
   3  17   6       55.42       51.63      9.30 o
   4  17   6      277.14      298.06     15.05 o
   5  17   6        5.99       -7.18      8.23 o
   6  17   6      261.01      240.94     18.39 o
  -6  18   6      208.20      204.92     21.33 o
  -5  18   6       12.07        2.30      6.31 o
  -4  18   6       73.99       74.92     10.74 o
  -3  18   6       14.46       16.75      8.14 o
  -2  18   6      594.11      589.92     21.57 o
  -1  18   6       62.59       71.27      9.00 o
   0  18   6      398.14      395.56     15.38 o
   1  18   6        7.57        5.90      6.53 o
   2  18   6       44.64       48.35      7.39 o
   3  18   6       29.01       19.55      6.96 o
   4  18   6       42.19        5.26     10.52 o
   5  18   6       31.18       11.77     11.30 o
  -5  19   6       21.79        2.76      8.19 o
  -4  19   6        0.57       29.52     10.54 o
  -3  19   6        8.04       11.13      6.28 o
  -2  19   6       87.58      109.69      9.95 o
  -1  19   6      235.88      201.50     12.33 o
   0  19   6        3.57       -3.12      6.52 o
   1  19   6      108.93      100.51      8.83 o
   2  19   6      130.32      100.18     11.47 o
   3  19   6       28.92       -7.70      7.70 o
   4  19   6       79.36       85.60      9.61 o
  -3  20   6       33.25        0.90     11.46 o
  -1  20   6        4.53       -6.82      6.82 o
   0  20   6      102.51      103.50     14.71 o
   2  20   6      327.95      318.38     18.41 o
 -11   0   7       75.40      100.09     17.55 o
  -9   0   7       89.07       37.15     12.20 o
  -7   0   7      615.70      617.14     19.03 o
  -5   0   7       15.44       22.35      5.27 o
  -3   0   7      700.17      774.00     15.23 o
  -1   0   7      340.54      381.87      9.63 o
   1   0   7     2337.54     2438.88     37.30 o
   3   0   7      871.73      863.77     20.29 o
   5   0   7     2010.14     1932.18     48.92 o
   7   0   7      118.38      127.07     11.87 o
   9   0   7      125.16      129.53     13.10 o
  11   0   7      174.39      189.76     26.72 o
 -12   1   7       56.08       74.81     15.97 o
 -11   1   7       70.35       54.58     14.33 o
 -10   1   7      104.82      105.83     11.61 o
  -9   1   7      206.03      194.04      9.98 o
  -8   1   7      112.91      112.17      6.31 o
  -7   1   7      778.81      767.98     14.35 o
  -6   1   7      429.75      405.55     10.36 o
  -5   1   7      544.91      539.68     11.38 o
  -4   1   7      230.14      219.55      6.21 o
  -3   1   7       62.30       57.44      3.09 o
  -2   1   7      448.12      468.76      6.30 o
  -1   1   7     8371.70     8322.32     59.52 o
   0   1   7       11.48       32.98      8.87 o
   1   1   7     2941.79     2988.39     29.49 o
   2   1   7       39.51       29.78      4.88 o
   3   1   7       64.53       74.01      4.69 o
   4   1   7      522.29      514.74     10.36 o
   5   1   7      230.86      267.84     17.22 o
   6   1   7       61.85       64.49      6.23 o
   7   1   7       47.87       37.80      5.95 o
   8   1   7      157.60      140.45     10.58 o
   9   1   7        4.47        1.72      7.42 o
  10   1   7       31.21       20.23     12.29 o
  11   1   7        1.02      -15.40     15.83 o
 -12   2   7       15.43       11.56     11.51 o
 -11   2   7      347.07      381.50     30.65 o
 -10   2   7      237.45      247.84     13.21 o
  -9   2   7      284.89      270.64     15.93 o
  -8   2   7       60.15       60.13      6.17 o
  -7   2   7      131.07      130.81      8.56 o
  -6   2   7      282.86      307.06      9.08 o
  -5   2   7       45.19       36.75      4.39 o
  -4   2   7      432.09      439.07      8.31 o
  -3   2   7     1069.54     1042.14     11.26 o
  -2   2   7      615.37      643.60      7.34 o
  -1   2   7       16.41       51.23      7.44 o
   0   2   7     3509.81     3640.33     30.04 o
   1   2   7     2227.42     2258.95     21.06 o
   2   2   7       42.01       59.56      3.96 o
   3   2   7     1991.00     1904.51     23.88 o
   4   2   7      117.81      134.48      5.89 o
   5   2   7      563.79      587.50     14.49 o
   6   2   7       88.12       66.70      6.13 o
   7   2   7      299.34      304.40     12.03 o
   8   2   7        2.27        4.75      9.55 o
   9   2   7      120.01      117.50     18.04 o
  11   2   7       73.33       61.38     19.05 o
  -9   3   7       54.40       46.75     26.41 o
  -8   3   7       24.56       12.92      4.85 o
  -7   3   7       57.74       52.72      5.40 o
  -6   3   7      145.04      138.23      6.68 o
  -5   3   7     2220.14     2251.22     27.34 o
  -4   3   7      123.59      112.76      3.81 o
  -3   3   7     4213.74     4230.68     34.84 o
  -2   3   7      388.05      401.60      6.88 o
  -1   3   7      297.26      283.64      5.56 o
   0   3   7       93.51      128.32      5.71 o
   1   3   7     1187.38     1208.94     13.37 o
   2   3   7      289.28      311.07      6.76 o
   3   3   7     1220.54     1130.38     15.12 o
   4   3   7     1938.89     1888.48     35.62 o
   5   3   7       52.68       77.70      6.53 o
   6   3   7      156.45      163.57      8.79 o
   7   3   7       48.60       42.55     10.28 o
   8   3   7      289.68      295.90     11.21 o
   9   3   7       24.24       41.47      8.89 o
  10   3   7      118.05      127.02     18.13 o
 -12   4   7       20.14       16.02     14.05 o
 -11   4   7      124.04       58.51     16.02 o
 -10   4   7       62.39       71.66     15.64 o
  -9   4   7      536.72      543.42     22.76 o
  -8   4   7        1.75        2.80      4.48 o
  -7   4   7        5.05       -1.88      4.56 o
  -6   4   7      462.50      456.49     11.38 o
  -5   4   7      694.40      649.99     13.42 o
  -4   4   7      281.21      265.56      5.99 o
  -3   4   7      216.66      230.05      5.33 o
  -2   4   7      192.53      190.16      3.64 o
  -1   4   7      682.90      686.39      7.44 o
   0   4   7     2579.69     2619.60     22.27 o
   1   4   7      418.13      445.52      8.02 o
   2   4   7      273.59      265.97      7.44 o
   3   4   7      703.54      707.38     10.85 o
   4   4   7      204.06      175.45      6.22 o
   5   4   7      177.81      192.34      7.48 o
   6   4   7       64.45       77.65      8.47 o
   7   4   7      543.31      565.89     15.11 o
   8   4   7        4.86       -4.43      5.32 o
   9   4   7      269.43      288.68     11.61 o
  10   4   7       16.38       35.32     24.59 o
  11   4   7        2.66       -2.35      8.97 o
 -10   5   7      133.74      157.75     20.50 o
  -9   5   7      214.22      200.93     21.39 o
  -8   5   7       24.72       24.10      5.57 o
  -7   5   7       57.35       67.17      6.67 o
  -6   5   7       65.88       50.25      4.82 o
  -5   5   7      397.01      415.16      8.90 o
  -4   5   7      379.60      367.58      7.66 o
  -3   5   7     3110.02     3112.03     29.23 o
  -2   5   7     1197.84     1204.76     12.15 o
  -1   5   7        3.59        3.10      3.42 o
   0   5   7      244.06      236.06      5.75 o
   1   5   7      601.63      589.56      8.36 o
   2   5   7     1727.27     1694.64     20.48 o
   3   5   7      945.49      937.96     12.89 o
   4   5   7      428.22      415.13      8.48 o
   5   5   7        7.84       40.73      8.05 o
   6   5   7      157.17      150.06      7.87 o
   7   5   7       46.30       42.20      6.87 o
   8   5   7      122.36      129.96      7.79 o
   9   5   7       11.67        4.06      8.83 o
  10   5   7       41.97       69.88     12.31 o
  11   5   7       46.71       34.85     23.49 o
 -11   6   7        3.52        0.28      8.38 o
  -9   6   7       13.25        0.95      8.17 o
  -8   6   7      246.48      218.10     11.52 o
  -7   6   7      162.56      156.47      9.54 o
  -6   6   7      197.79      199.24      9.94 o
  -5   6   7     1135.99     1184.38     23.36 o
  -4   6   7      470.97      510.33     10.63 o
  -3   6   7      867.48      849.77     12.96 o
  -2   6   7     1492.58     1463.43     15.84 o
  -1   6   7      504.65      495.99      7.35 o
   0   6   7     1286.76     1214.04     13.54 o
   1   6   7      638.57      615.68      8.80 o
   2   6   7     1659.00     1674.06     18.86 o
   3   6   7      283.74      263.83      6.51 o
   4   6   7        1.04       -0.21      2.75 o
   5   6   7      230.35      212.60      8.18 o
   6   6   7        7.63        5.84      4.17 o
   7   6   7      344.74      336.76     11.71 o
   8   6   7        3.21       -5.19      7.53 o
   9   6   7      133.96      133.52     11.65 o
  10   6   7        3.40        0.50      8.86 o
 -11   7   7       66.60       97.03     17.58 o
 -10   7   7      323.01      353.82     33.99 o
  -9   7   7        0.86       -1.59     10.69 o
  -8   7   7      131.00      170.53     13.35 o
  -7   7   7      372.84      365.31     14.10 o
  -6   7   7      317.36      349.68     13.04 o
  -5   7   7       49.05       38.99      6.71 o
  -4   7   7      350.79      355.62      8.85 o
  -3   7   7      684.47      665.58     12.64 o
  -2   7   7      666.86      679.22     10.69 o
  -1   7   7      113.56      105.47      4.23 o
   0   7   7      153.38      153.73      4.13 o
   1   7   7       18.37        9.25      3.78 o
   2   7   7      673.36      668.34     10.56 o
   3   7   7       41.44       48.69      4.34 o
   4   7   7      426.62      434.62      9.48 o
   5   7   7      600.30      628.40     19.39 o
   6   7   7      279.03      265.58     10.13 o
   7   7   7      277.26      295.74     19.10 o
   8   7   7      501.01      510.85     17.75 o
   9   7   7      261.90      289.33     16.44 o
  10   7   7       33.02       53.41     10.83 o
 -11   8   7        4.48       16.21      8.23 o
 -10   8   7        6.27        1.23      8.29 o
  -9   8   7        3.70       13.08     10.57 o
  -8   8   7     1117.92     1149.60     35.39 o
  -7   8   7      200.82      173.70     12.74 o
  -6   8   7       40.28       54.16      5.50 o
  -5   8   7        4.59       11.44      3.30 o
  -4   8   7     1504.01     1607.44     27.59 o
  -3   8   7      144.13      112.25      5.76 o
  -2   8   7     2835.27     2849.13     33.49 o
  -1   8   7       20.37       17.95      2.56 o
   0   8   7      886.79      861.50     12.91 o
   1   8   7       27.23       35.39      4.81 o
   2   8   7      171.29      165.49      5.17 o
   3   8   7        5.55        7.21      2.82 o
   4   8   7        4.68       12.15      4.83 o
   5   8   7      126.44      107.74      7.68 o
   6   8   7      250.14      234.61      9.77 o
   7   8   7       60.22       54.48      8.12 o
   8   8   7        1.03        2.40      7.67 o
   9   8   7       13.15       12.05      8.75 o
  10   8   7      212.95      256.39     16.46 o
 -11   9   7        0.03        9.76     10.97 o
 -10   9   7      217.34      191.41     15.63 o
  -8   9   7      132.47      114.20     21.70 o
  -7   9   7       88.85       85.21     10.98 o
  -6   9   7      712.59      676.59     25.19 o
  -5   9   7      239.70      209.21      8.24 o
  -4   9   7       57.67       49.71      7.21 o
  -3   9   7       43.46       42.34     10.63 o
  -2   9   7     1832.63     1926.38     27.32 o
  -1   9   7      198.69      193.18      5.08 o
   0   9   7        9.42       32.12      3.42 o
   1   9   7       92.96      111.06      4.92 o
   2   9   7      148.42      172.69      5.46 o
   3   9   7        5.62       21.77      5.50 o
   4   9   7      869.26      897.83     14.18 o
   5   9   7      152.87      154.95      8.01 o
   6   9   7      451.12      470.80     21.03 o
   7   9   7        0.00       -2.94      7.39 o
   8   9   7      269.21      282.99     16.07 o
   9   9   7        3.42       -0.30      7.55 o
  10   9   7       82.98       78.35     14.78 o
 -10  10   7        5.45       18.65      8.27 o
  -9  10   7       23.64        6.84      5.40 o
  -8  10   7      130.45      119.19     12.07 o
  -7  10   7       98.03       92.26     12.22 o
  -6  10   7      516.05      499.10     20.36 o
  -5  10   7      354.24      378.42     12.04 o
  -4  10   7     1209.56     1220.40     23.17 o
  -3  10   7       10.78        4.83      3.72 o
  -2  10   7     1907.21     1958.71     29.34 o
  -1  10   7        1.28       -1.73      2.79 o
   0  10   7       41.88       58.08      3.24 o
   1  10   7      336.95      328.08      7.40 o
   2  10   7      405.17      415.51      8.69 o
   3  10   7      549.22      544.70     10.40 o
   4  10   7      356.22      363.96      9.58 o
   5  10   7        0.12       29.84     16.32 o
   6  10   7      187.46      176.86     10.51 o
   7  10   7       23.75       34.26      9.04 o
   8  10   7        3.36       17.51     23.23 o
   9  10   7        0.19       -1.19     14.24 o
 -10  11   7       73.84       47.98     14.50 o
  -9  11   7       11.87        2.74      7.82 o
  -8  11   7      245.03      225.53     12.18 o
  -7  11   7        0.27        0.69      7.56 o
  -6  11   7      138.81      150.10      9.70 o
  -5  11   7        8.16       14.30      4.90 o
  -4  11   7        1.44        7.35      4.26 o
  -3  11   7      526.71      556.29     13.32 o
  -2  11   7        1.64       15.97      5.78 o
  -1  11   7        0.34       14.29      8.98 o
   0  11   7      402.13      416.30      8.23 o
   1  11   7        0.49        5.49      2.72 o
   2  11   7      106.82      119.26      5.00 o
   3  11   7       12.13        1.90      4.37 o
   4  11   7       90.25       93.29      6.28 o
   5  11   7        2.81       50.79     13.17 o
   6  11   7      592.44      612.23     27.37 o
   7  11   7       71.21       82.48     10.91 o
   8  11   7      426.52      457.52     19.92 o
   9  11   7       45.74       46.81      9.66 o
  -9  12   7       82.32       66.80     15.35 o
  -8  12   7       22.11       18.40      5.92 o
  -7  12   7       22.19       19.89      8.99 o
  -6  12   7     1014.93      982.52     24.42 o
  -5  12   7      197.20      214.78      9.07 o
  -4  12   7     1180.71     1186.82     21.96 o
  -3  12   7      139.00      128.35      6.91 o
  -2  12   7       83.22      103.90      6.33 o
  -1  12   7       79.02       89.28      4.40 o
   0  12   7      179.00      187.25      6.30 o
   1  12   7       20.05       32.06      3.68 o
   2  12   7      459.21      438.65      9.39 o
   3  12   7       22.30        5.67      5.35 o
   4  12   7      943.84      959.55     18.45 o
   5  12   7        2.18       -5.93      6.89 o
   6  12   7       26.60       33.67     10.25 o
   7  12   7       69.17       54.32      8.25 o
   8  12   7        5.65       -4.51     14.40 o
   9  12   7       36.16       67.88     12.42 o
  -9  13   7        8.20       31.61      8.80 o
  -8  13   7      289.31      285.90     14.32 o
  -7  13   7       36.42       13.74      6.46 o
  -6  13   7       12.59        5.51      7.04 o
  -5  13   7      357.54      362.89     15.85 o
  -4  13   7       72.05       85.28      9.26 o
  -3  13   7      559.51      614.56     14.77 o
  -2  13   7      299.58      298.85      9.65 o
  -1  13   7       17.87       30.37      9.17 o
   0  13   7      543.38      536.36     11.85 o
   1  13   7        0.93       -4.11      4.57 o
   2  13   7      190.60      193.26      7.41 o
   3  13   7      192.06      194.78     10.96 o
   4  13   7       18.40       14.34      6.23 o
   5  13   7        0.58        3.76      9.03 o
   6  13   7      365.88      374.32     18.68 o
   7  13   7        1.94       -5.38      7.88 o
   8  13   7      159.35      163.33     11.76 o
  -8  14   7        4.76       14.83      8.98 o
  -7  14   7      204.63      213.83     19.32 o
  -6  14   7      584.44      633.67     22.76 o
  -5  14   7       28.65       58.81      9.48 o
  -4  14   7      193.30      167.72      8.26 o
  -3  14   7       26.87       30.02      6.30 o
  -2  14   7      141.09      139.93      7.06 o
  -1  14   7      172.94      197.36      9.82 o
   0  14   7      584.10      589.47     15.60 o
   1  14   7      306.76      330.37     10.58 o
   2  14   7       54.94       57.07      5.97 o
   3  14   7       23.23       19.08      5.42 o
   4  14   7       75.28       45.57      7.51 o
   5  14   7       18.28        6.60      7.09 o
   6  14   7        0.09       11.67      8.98 o
   7  14   7      336.23      388.72     20.04 o
  -8  15   7      164.15      184.37     15.08 o
  -7  15   7       98.53       78.32     19.62 o
  -6  15   7       42.35       49.70     13.46 o
  -5  15   7      510.99      501.08     17.05 o
  -4  15   7       55.74       69.55      7.00 o
  -3  15   7       66.76       54.40      7.31 o
  -2  15   7       18.82        8.28      6.49 o
  -1  15   7      295.77      321.59     10.74 o
   0  15   7        2.16       -0.82      5.12 o
   1  15   7       13.97        6.31      6.80 o
   2  15   7       39.97       46.43      8.29 o
   3  15   7      160.00      169.01     11.21 o
   4  15   7      283.45      292.35     14.47 o
   5  15   7      125.35      117.14     14.32 o
   6  15   7       80.12      100.98     20.16 o
   7  15   7        7.42        0.81     12.01 o
  -7  16   7      208.31      216.15     25.03 o
  -6  16   7        1.70       -5.27      5.27 o
  -5  16   7        0.52       -7.54      7.54 o
  -4  16   7       12.05       -7.17      7.17 o
  -3  16   7        7.10       20.67      8.61 o
  -2  16   7      103.17      109.29      7.87 o
  -1  16   7        0.58       -8.24      8.24 o
   0  16   7      370.54      362.53     17.27 o
   1  16   7      117.34      105.86      9.73 o
   2  16   7       49.46       47.12      6.90 o
   3  16   7        1.77        9.60     20.08 o
   4  16   7        7.15       12.75     13.12 o
   5  16   7      422.62      435.03     18.67 o
   6  16   7       18.63        8.81     12.62 o
  -6  17   7       10.85       16.77     14.24 o
  -5  17   7      121.76      107.65     10.68 o
  -4  17   7       77.47       62.58      9.47 o
  -3  17   7       17.92       23.29      5.50 o
  -2  17   7        0.07        1.65      6.45 o
  -1  17   7      736.87      751.01     21.89 o
   0  17   7       26.09       33.89      8.24 o
   1  17   7      168.08      177.86     13.15 o
   2  17   7       88.12       88.33      8.63 o
   3  17   7        0.92        0.02     12.65 o
   4  17   7      133.94      162.33     15.66 o
   5  17   7      224.00      229.03     18.00 o
  -5  18   7        0.98       -4.82      7.46 o
  -4  18   7       75.04       79.94     11.32 o
  -3  18   7        0.29        2.85      5.07 o
  -2  18   7        1.13       -3.01      9.42 o
  -1  18   7       12.20       17.65     10.21 o
   1  18   7        9.95       10.54     10.81 o
   2  18   7      174.41      174.68     17.58 o
   3  18   7      271.93      310.94     14.96 o
   4  18   7        0.01        5.55     11.16 o
  -3  19   7      194.84      182.40     17.50 o
  -2  19   7        8.41        4.66     15.52 o
  -1  19   7      155.98      136.83     18.72 o
   0  19   7        4.22       -4.00      9.48 o
   1  19   7      287.76      282.99     25.37 o
   2  19   7       70.61       59.94     15.26 o
 -10   0   8       65.69       35.48     12.65 o
  -8   0   8        4.99       16.13      9.41 o
  -6   0   8      685.83      683.19     27.66 o
  -4   0   8     1597.90     1583.38     32.55 o
  -2   0   8     2910.03     2860.63     36.03 o
   0   0   8     3804.19     3593.87     40.51 o
   2   0   8      628.18      680.55     15.69 o
   4   0   8      183.02      176.27      8.47 o
   6   0   8      748.47      755.21     22.78 o
   8   0   8        1.72       -3.08      9.50 o
  10   0   8      180.78      161.23     24.24 o
 -11   1   8        5.22        7.11      7.07 o
 -10   1   8       48.24       47.34      7.61 o
  -9   1   8       18.81        7.22      5.81 o
  -8   1   8       87.70       64.97      9.67 o
  -7   1   8        3.21       -2.46      5.68 o
  -6   1   8      730.32      712.26     14.54 o
  -5   1   8      118.06      117.07      5.60 o
  -4   1   8       10.41        5.43      4.22 o
  -3   1   8       25.50       25.86      4.87 o
  -2   1   8       46.18       42.73      3.96 o
  -1   1   8      665.82      691.98      8.46 o
   0   1   8      832.66      883.48     12.37 o
   1   1   8      132.60      120.29      5.63 o
   2   1   8     2725.39     2708.74     27.43 o
   3   1   8      212.46      196.54      6.87 o
   4   1   8       82.30       70.81      5.00 o
   5   1   8       93.90      116.31      9.93 o
   6   1   8      334.66      339.56     13.17 o
   7   1   8       67.41       35.71      8.51 o
   8   1   8      355.82      356.59     16.05 o
   9   1   8        0.29       -3.59      6.16 o
  10   1   8      185.42      143.20     16.21 o
 -11   2   8       84.99      107.62     18.53 o
 -10   2   8      215.11      205.48     16.97 o
  -9   2   8      256.04      239.83     13.35 o
  -8   2   8       30.19       31.62      6.56 o
  -7   2   8      593.97      608.08     13.04 o
  -6   2   8      645.94      644.16     13.02 o
  -5   2   8      367.25      384.25      9.21 o
  -4   2   8     1282.85     1291.13     17.27 o
  -3   2   8      733.46      681.06     10.11 o
  -2   2   8     2205.02     2239.26     21.48 o
  -1   2   8       25.25       26.68      2.84 o
   0   2   8     1080.16     1097.44     12.80 o
   1   2   8       69.62       57.34      3.66 o
   2   2   8      224.98      260.73     10.32 o
   3   2   8       12.35       19.42      4.81 o
   4   2   8       53.48       45.33      5.08 o
   5   2   8       40.94       39.79      5.70 o
   6   2   8       11.25        9.22      7.93 o
   7   2   8        2.83       -2.78      6.48 o
   8   2   8        0.95        6.16      6.04 o
   9   2   8        1.15       -2.17      5.32 o
  10   2   8        1.51        4.84      8.35 o
 -11   3   8       92.34       87.87     17.31 o
 -10   3   8      298.05      367.84     19.79 o
  -9   3   8       15.13        6.32      5.41 o
  -8   3   8      290.24      291.23     14.03 o
  -7   3   8        5.01        1.83      3.84 o
  -6   3   8       67.25       62.31      6.04 o
  -5   3   8      375.35      378.49      9.18 o
  -4   3   8      147.89      157.31      7.64 o
  -3   3   8      264.88      253.66      5.56 o
  -2   3   8      214.72      206.88      5.29 o
  -1   3   8     1769.16     1842.93     19.33 o
   0   3   8     1473.58     1495.52     15.94 o
   1   3   8       76.59       76.07      5.98 o
   2   3   8      248.21      230.31      7.42 o
   3   3   8      365.99      354.96      8.79 o
   4   3   8       37.08       13.44      5.71 o
   5   3   8      131.72      156.63      9.42 o
   6   3   8      231.63      256.26     11.41 o
   7   3   8       41.00       54.50      9.41 o
   8   3   8      575.51      597.25     21.86 o
   9   3   8       21.13       11.78      8.33 o
  10   3   8       75.20       70.10     18.55 o
 -11   4   8       49.76       -4.64     11.53 o
 -10   4   8        4.18       13.88     11.02 o
  -9   4   8       25.06       53.68     13.31 o
  -8   4   8      329.78      338.60     20.61 o
  -7   4   8      234.82      235.63     10.36 o
  -6   4   8      235.50      242.77      8.20 o
  -5   4   8      634.82      605.00     12.26 o
  -4   4   8     2001.24     2004.08     27.62 o
  -3   4   8       50.86       48.30      3.25 o
  -2   4   8      404.94      393.70      7.00 o
  -1   4   8       68.56       81.60      3.53 o
   0   4   8        3.29        3.27      5.78 o
   1   4   8     1512.48     1528.09     17.63 o
   2   4   8     2053.90     2092.14     34.96 o
   3   4   8       22.02       17.54      5.20 o
   4   4   8      240.11      236.28      8.31 o
   5   4   8        1.61       -4.90      4.90 o
   6   4   8      223.38      197.29     10.50 o
   7   4   8      273.61      293.87     12.63 o
   8   4   8        0.45       17.38     12.28 o
   9   4   8      142.55      114.09     21.70 o
  10   4   8        5.26        9.28      9.06 o
 -11   5   8       26.74        6.07     11.67 o
 -10   5   8      155.92      198.33     22.10 o
  -9   5   8       19.52        9.04     11.64 o
  -8   5   8      210.74      228.70     12.42 o
  -7   5   8       44.04       49.42      9.56 o
  -6   5   8      100.06       98.58      9.54 o
  -5   5   8     1225.19     1210.25     19.36 o
  -4   5   8      264.66      232.30      7.41 o
  -3   5   8      758.65      752.24     11.34 o
  -2   5   8      268.62      263.61      5.46 o
  -1   5   8      476.89      443.39      7.25 o
   0   5   8       11.26       29.39      3.20 o
   1   5   8      459.11      459.95      8.56 o
   2   5   8        7.83       11.99      5.65 o
   3   5   8      135.63      142.54      6.88 o
   4   5   8     1646.99     1667.44     29.95 o
   5   5   8        0.78        5.59      5.95 o
   6   5   8      270.91      270.90     11.64 o
   7   5   8       20.58       41.60     13.88 o
   8   5   8       22.62        9.11      9.55 o
   9   5   8        0.46       -1.14      9.95 o
  10   5   8       31.70       36.41     13.00 o
 -10   6   8       17.99       -7.78      7.78 o
  -9   6   8      165.90      130.44     17.58 o
  -8   6   8      376.37      412.77     29.40 o
  -7   6   8       12.31       14.68      6.87 o
  -6   6   8      118.32      131.77      8.51 o
  -5   6   8       42.39      -11.77     11.84 o
  -4   6   8      136.93      137.09      5.22 o
  -3   6   8      300.71      263.50      6.86 o
  -2   6   8      426.60      394.75      7.77 o
  -1   6   8      475.46      500.47      7.61 o
   0   6   8       66.44       73.57      7.02 o
   1   6   8      727.05      726.67     11.10 o
   2   6   8      999.47      951.20     13.79 o
   3   6   8      532.47      522.20     10.04 o
   4   6   8       83.74       80.54      9.56 o
   5   6   8       57.27       54.97      5.80 o
   6   6   8       12.87       -3.03      5.15 o
   7   6   8      312.32      300.00     11.50 o
   9   6   8      193.69      199.18     17.23 o
  10   6   8       75.08      101.83     11.44 o
 -11   7   8       15.55       13.53     11.89 o
 -10   7   8        3.88        0.66     10.59 o
  -8   7   8      124.27      105.65     11.56 o
  -7   7   8      747.92      751.13     21.73 o
  -6   7   8        8.19       32.95      8.67 o
  -5   7   8      184.67      188.82      9.69 o
  -4   7   8      126.05      143.16      6.70 o
  -3   7   8     1737.64     1702.52     24.62 o
  -2   7   8       49.18       52.93      3.50 o
  -1   7   8      650.74      630.06     10.22 o
   0   7   8      381.92      385.42      8.88 o
   1   7   8      285.18      268.67      6.73 o
   2   7   8       42.17       45.19      3.77 o
   3   7   8      126.23      128.68      5.18 o
   4   7   8     2099.27     2150.49     30.86 o
   5   7   8       14.07       -0.90      6.59 o
   6   7   8      183.92      188.48      8.36 o
   7   7   8       73.30       81.99      8.74 o
   8   7   8       13.56        3.56      7.12 o
   9   7   8       63.07       53.23     13.48 o
 -10   8   8        0.87        6.91      9.31 o
  -9   8   8      725.29      786.64     30.50 o
  -8   8   8      150.17      133.33     18.31 o
  -7   8   8       81.28       96.61     11.38 o
  -6   8   8      177.07      190.78     10.21 o
  -5   8   8       43.22       34.75      8.88 o
  -4   8   8       90.99       71.32      4.87 o
  -3   8   8      203.97      209.09     10.09 o
  -2   8   8       12.75        2.64      3.08 o
  -1   8   8      672.91      666.24     10.10 o
   0   8   8      594.43      537.73      9.69 o
   1   8   8      106.37      113.67      5.74 o
   2   8   8       84.71       74.37      4.53 o
   3   8   8      437.83      435.71     10.28 o
   4   8   8        4.56        4.34     10.12 o
   5   8   8     1210.82     1196.26     21.89 o
   6   8   8        2.67       -6.38      6.38 o
   7   8   8       76.67       74.28      8.60 o
   8   8   8       54.36       75.91     10.85 o
   9   8   8       69.26      119.57     12.41 o
  -9   9   8      366.20      341.53     19.89 o
  -8   9   8        1.89       -7.77     10.05 o
  -7   9   8      962.01      947.27     26.63 o
  -6   9   8        0.58       -4.29      5.47 o
  -5   9   8       13.09       15.95      7.69 o
  -4   9   8       67.62       73.86      6.51 o
  -3   9   8      891.44      922.08     18.42 o
  -2   9   8       64.13       56.89      6.45 o
  -1   9   8      879.75      851.62     12.28 o
   0   9   8        6.07        2.59      3.04 o
   1   9   8      534.92      536.35     10.91 o
   2   9   8       74.42       67.77      4.08 o
   3   9   8      280.54      320.89      8.18 o
   4   9   8       49.40       46.35      5.31 o
   5   9   8       50.17       75.51      9.30 o
   6   9   8       71.79       70.15      8.48 o
   7   9   8        0.95        7.41     10.50 o
   9   9   8       89.86       55.70     13.10 o
 -10  10   8       31.79       38.29     13.15 o
  -9  10   8      170.04      216.25     31.10 o
  -8  10   8       20.33       34.36      8.49 o
  -7  10   8       84.86       86.24     12.84 o
  -6  10   8       70.82       67.45      9.41 o
  -5  10   8        0.46       -1.36      6.91 o
  -4  10   8       11.46        9.63      8.56 o
  -3  10   8       22.06       11.75     16.29 o
  -2  10   8      265.71      236.78      7.22 o
  -1  10   8      180.04      170.37      6.11 o
   0  10   8      135.47      132.71      4.99 o
   1  10   8        1.93        2.71      3.93 o
   2  10   8       23.75       20.15      4.52 o
   3  10   8      451.91      465.97     10.14 o
   4  10   8        3.66       30.54      7.08 o
   5  10   8      990.24     1005.46     22.24 o
   6  10   8       17.83        7.42      4.69 o
   7  10   8      194.10      219.30     18.13 o
   8  10   8        2.32       -1.17      6.34 o
   9  10   8       54.30       39.62     11.99 o
  -9  11   8       31.39       21.36     16.79 o
  -8  11   8      111.10      102.61     10.02 o
  -7  11   8      164.42      172.48     17.83 o
  -6  11   8        3.85       -4.26     10.54 o
  -5  11   8     1083.17     1135.33     28.41 o
  -4  11   8       13.12       19.67      6.44 o
  -3  11   8      150.17      164.57      9.26 o
  -2  11   8      209.52      207.60      6.93 o
  -1  11   8      156.82      158.05      9.28 o
   0  11   8       64.85       50.85      4.51 o
   1  11   8      768.02      764.58     13.02 o
   2  11   8        9.74        5.08      7.28 o
   3  11   8      978.15     1020.62     17.47 o
   4  11   8      368.68      388.37     11.46 o
   5  11   8       28.07       59.57      8.01 o
   6  11   8        3.13        3.66      6.52 o
   7  11   8      156.75      155.54     11.02 o
   8  11   8        0.53       -1.50      6.20 o
  -9  12   8       57.19       51.88     14.86 o
  -8  12   8       88.97       82.50      8.50 o
  -7  12   8       31.30       22.13      5.97 o
  -6  12   8      128.60      125.79     13.82 o
  -5  12   8       20.70       50.31      7.84 o
  -4  12   8      164.11      174.54      8.08 o
  -3  12   8       23.94        0.04      6.14 o
  -2  12   8       12.20        3.80      3.50 o
  -1  12   8      247.33      221.06      7.53 o
   0  12   8        2.74        4.89      5.64 o
   1  12   8      812.48      855.62     15.21 o
   2  12   8      266.88      253.56      8.49 o
   3  12   8      305.34      311.85     10.30 o
   4  12   8       26.17        4.40      5.95 o
   5  12   8      286.15      304.40     13.27 o
   6  12   8       23.96       11.71      7.64 o
   7  12   8      279.70      326.00     14.99 o
   8  12   8       13.00        9.19     10.34 o
  -8  13   8      106.46      139.81     17.53 o
  -7  13   8        7.55       11.24     10.40 o
  -6  13   8       18.73        1.09      6.94 o
  -5  13   8      788.23      845.87     22.15 o
  -4  13   8       31.69       33.26      8.19 o
  -3  13   8       83.07       79.45      5.78 o
  -2  13   8        7.24       -1.75      3.60 o
  -1  13   8      226.20      240.59     10.53 o
   0  13   8       82.41       81.02      6.72 o
   1  13   8      600.20      590.85     13.11 o
   2  13   8       10.61       -0.23      5.02 o
   3  13   8       80.20       73.34      7.93 o
   4  13   8       46.91       61.09      9.89 o
   5  13   8       13.10        2.23      9.88 o
   6  13   8       72.37       73.50     10.08 o
   7  13   8       48.34       75.82     13.63 o
  -8  14   8        7.57        5.33      6.53 o
  -7  14   8      171.30      177.25     14.28 o
  -6  14   8      226.59      240.93     12.34 o
  -5  14   8        3.10        3.18      7.43 o
  -4  14   8       92.28       97.03      7.34 o
  -3  14   8      103.59       85.53      6.23 o
  -2  14   8        6.17        4.75      6.70 o
  -1  14   8       48.05       68.06     11.42 o
   0  14   8      169.81      156.06      8.51 o
   1  14   8      246.15      265.24     21.06 o
   2  14   8      217.36      227.46      9.45 o
   3  14   8      202.84      226.30     18.88 o
   4  14   8       58.09       82.75      9.86 o
   5  14   8       31.82       45.65     14.14 o
   6  14   8       22.37       18.57     17.39 o
  -7  15   8       25.38        4.45     12.01 o
  -6  15   8       11.58       13.78      7.26 o
  -5  15   8       74.31       85.60     11.06 o
  -4  15   8       47.33       37.94      8.35 o
  -3  15   8       85.41       90.58      7.47 o
  -2  15   8       84.61       68.93      6.74 o
  -1  15   8      437.84      456.89     14.48 o
   0  15   8       24.94       14.75      7.02 o
   1  15   8       39.95       49.52      9.90 o
   2  15   8      116.59      100.52     18.19 o
   3  15   8        0.31        3.53     10.92 o
   4  15   8       55.76       66.05      7.60 o
   5  15   8        5.69       -6.57      8.60 o
   6  15   8      341.42      385.57     20.19 o
  -6  16   8       96.72      101.63     22.65 o
  -5  16   8      114.68      126.99     11.27 o
  -4  16   8       66.48       12.54      7.97 o
  -3  16   8        3.10        2.24      6.91 o
  -2  16   8      111.60      144.98     14.36 o
  -1  16   8       46.40       22.06      7.36 o
   0  16   8      706.18      703.32     21.19 o
   1  16   8       23.04      -14.33     19.36 o
   2  16   8        4.20      -10.38     10.38 o
   3  16   8       86.14       70.56     15.34 o
   4  16   8       89.69       68.32     15.02 o
   5  16   8        3.64       17.65     13.83 o
  -5  17   8       32.54       60.74     18.81 o
  -4  17   8        0.70       -1.61      8.40 o
  -3  17   8      288.80      292.90     44.07 o
  -2  17   8        1.88       -5.83      8.55 o
  -1  17   8       52.24       75.73     10.09 o
   1  17   8        1.26      -11.16     11.16 o
   2  17   8      278.62      307.33     26.44 o
   3  17   8       12.48       37.34     12.03 o
   4  17   8      149.26      153.50     21.36 o
  -3  18   8       94.42       79.62     11.34 o
  -2  18   8      319.31      372.02     21.12 o
  -1  18   8       94.60       96.72     11.31 o
   0  18   8      299.11      281.52     19.13 o
   2  18   8       23.98       -1.38     11.09 o
  -9   0   9       87.65       77.77     16.84 o
  -7   0   9      841.81      832.56     32.63 o
  -5   0   9       84.90       88.65      8.63 o
  -3   0   9     1017.41      987.22     23.43 o
  -1   0   9       17.52       11.16      4.58 o
   1   0   9      196.29      186.38      8.56 o
   3   0   9      521.00      545.28     14.77 o
   5   0   9      534.94      536.77     20.10 o
   7   0   9      623.65      679.80     40.13 o
   9   0   9      141.72      166.80     15.25 o
  -9   1   9      213.18      171.16     21.34 o
  -8   1   9        1.27        4.20      5.40 o
  -7   1   9       98.37      114.79     13.14 o
  -6   1   9      466.38      410.61     12.77 o
  -5   1   9     1587.50     1632.92     24.88 o
  -4   1   9      386.94      372.75     11.32 o
  -3   1   9     1231.84     1271.39     16.86 o
  -2   1   9      342.61      349.70      8.07 o
  -1   1   9      360.43      373.82      8.71 o
   0   1   9        7.77        7.89      2.83 o
   1   1   9      563.18      552.53     10.38 o
   2   1   9      135.63      116.12      5.49 o
   3   1   9       52.28       58.69      4.67 o
   4   1   9       10.06       14.00      5.68 o
   5   1   9      638.79      653.87     17.17 o
   6   1   9       48.54       40.88      6.41 o
   7   1   9        0.10        0.81      6.09 o
   8   1   9        3.37        0.01     14.57 o
   9   1   9      309.69      310.46     14.14 o
 -10   2   9       79.26       59.22     14.21 o
  -9   2   9      155.64      156.70     13.74 o
  -8   2   9       81.56       71.35      8.36 o
  -7   2   9      151.06      152.24     10.80 o
  -6   2   9       40.96       73.03      8.42 o
  -5   2   9        0.67       28.51     10.34 o
  -4   2   9      289.41      301.57      8.59 o
  -3   2   9       80.93       88.03      4.75 o
  -2   2   9       57.60       65.95      4.45 o
  -1   2   9      118.35      144.36      5.54 o
   0   2   9       86.65       81.51      4.23 o
   1   2   9      474.83      478.38      9.51 o
   2   2   9       17.49       15.56      3.55 o
   3   2   9      167.41      166.13      7.64 o
   4   2   9       34.74        3.85      6.23 o
   5   2   9      309.52      335.54     12.50 o
   6   2   9      275.36      255.73     11.80 o
   7   2   9      561.76      576.53     21.01 o
   8   2   9       94.16       95.04      9.26 o
   9   2   9      152.20      182.13     16.35 o
 -10   3   9        4.07       -8.19     10.66 o
  -9   3   9       98.77      105.90     12.08 o
  -8   3   9        2.81       -3.27      5.89 o
  -7   3   9      321.77      318.23     14.88 o
  -6   3   9      561.00      560.61     13.01 o
  -5   3   9      864.75      816.96     14.74 o
  -4   3   9      161.88      153.85      7.07 o
  -3   3   9      707.72      698.88     13.71 o
  -2   3   9      688.14      694.55     11.41 o
  -1   3   9      162.22      175.45      4.93 o
   0   3   9       36.84       28.41      6.91 o
   1   3   9      152.58      145.09     10.89 o
   2   3   9        1.83       -2.01      4.90 o
   3   3   9      732.31      674.36     17.05 o
   4   3   9       12.90        2.32      4.66 o
   5   3   9        0.42        2.87     17.11 o
   6   3   9      482.39      447.29     18.28 o
   7   3   9       22.03        6.31     12.20 o
   8   3   9       40.07       14.21     12.65 o
   9   3   9        0.27        8.29      9.08 o
 -10   4   9        0.74        7.24     11.04 o
  -9   4   9      344.57      317.92     18.83 o
  -8   4   9        2.43        2.34      5.02 o
  -7   4   9        1.85       17.44     15.06 o
  -6   4   9      450.44      433.35     13.86 o
  -5   4   9       23.18       38.19      6.25 o
  -4   4   9     1776.14     1752.04     28.68 o
  -3   4   9      122.14      120.69      6.13 o
  -2   4   9       26.06       37.59      3.34 o
  -1   4   9      501.11      504.20     12.26 o
   0   4   9       63.17       56.42      5.05 o
   1   4   9      233.29      251.60      7.80 o
   2   4   9      341.32      352.72      9.96 o
   3   4   9      169.28      160.65      8.38 o
   4   4   9       65.29       53.92      6.29 o
   5   4   9      256.40      280.16     11.34 o
   6   4   9       95.28      107.19     10.86 o
   7   4   9      173.65      178.14     12.01 o
   8   4   9       39.03       32.95     13.60 o
 -10   5   9      145.31      168.74     21.20 o
  -9   5   9        3.82       44.63     13.79 o
  -8   5   9       86.00      108.26     15.69 o
  -7   5   9      514.82      509.34     15.99 o
  -6   5   9       62.34       61.93      8.69 o
  -5   5   9       11.76       48.49      8.62 o
  -4   5   9        9.44        3.19      6.44 o
  -3   5   9      553.18      521.08     10.60 o
  -2   5   9       13.88        2.19      3.46 o
  -1   5   9      800.69      798.32     13.44 o
   0   5   9      131.70      128.99      5.21 o
   1   5   9      240.94      240.44      7.48 o
   2   5   9       53.55       53.92      5.93 o
   3   5   9      310.49      270.33     10.19 o
   4   5   9      198.93      201.38      9.76 o
   5   5   9      108.47      107.21      8.70 o
   6   5   9      466.16      503.27     17.35 o
   7   5   9       37.61       38.22      6.07 o
   8   5   9      239.67      247.13     12.41 o
   9   5   9       39.88       51.46     16.77 o
 -10   6   9        0.49        2.04      9.38 o
  -9   6   9       19.79       15.66     14.33 o
  -8   6   9       71.94       47.12     13.53 o
  -7   6   9       12.83       -5.13      5.52 o
  -6   6   9      606.61      608.85     19.03 o
  -5   6   9       28.55       25.79      6.80 o
  -4   6   9      458.16      499.68     14.06 o
  -3   6   9      146.77      139.85      6.82 o
  -2   6   9      414.62      433.54      9.30 o
  -1   6   9       50.46       43.03      7.52 o
   0   6   9      238.47      237.32      7.08 o
   1   6   9       29.54        8.50      6.00 o
   2   6   9      541.66      553.82     12.14 o
   3   6   9     1039.86     1068.15     22.86 o
   4   6   9       61.17       69.64      8.51 o
   5   6   9      301.32      297.93     10.49 o
   6   6   9        6.50       -5.24      8.41 o
   7   6   9       58.43       69.46      7.40 o
   8   6   9        0.63       15.09      8.47 o
   9   6   9       17.22       41.60     17.27 o
 -10   7   9       88.47      108.90     18.31 o
  -8   7   9      263.05      265.59     17.32 o
  -7   7   9      109.49      146.89     12.35 o
  -6   7   9       29.96       16.67     15.03 o
  -5   7   9        1.26       -1.56      4.64 o
  -4   7   9       60.13       49.18      7.29 o
  -3   7   9       21.62        7.34      4.10 o
  -2   7   9       85.53       92.86      6.36 o
  -1   7   9     1319.91     1276.50     20.24 o
   0   7   9      327.27      332.57      9.63 o
   1   7   9       82.97      101.03      5.45 o
   2   7   9       79.66       84.66      5.17 o
   3   7   9        1.24        2.92      4.16 o
   4   7   9      456.35      469.62     15.01 o
   5   7   9       53.38       42.19     12.79 o
   6   7   9      174.56      203.66      9.93 o
   7   7   9        7.05       -1.40      8.36 o
   8   7   9      124.60      129.30     11.97 o
 -10   8   9        0.85       -0.55      9.95 o
  -9   8   9       21.72       20.60     12.01 o
  -8   8   9      863.87      909.96     31.78 o
  -7   8   9        1.50        7.01     12.15 o
  -6   8   9      425.52      421.73     18.70 o
  -5   8   9       54.02       57.77      6.58 o
  -4   8   9       40.01       45.68      7.74 o
  -3   8   9        0.03       -4.79      6.80 o
  -2   8   9     1588.17     1561.66     24.98 o
  -1   8   9       36.84       45.66      5.28 o
   0   8   9      508.76      513.27     12.55 o
   1   8   9       71.26       62.04      5.81 o
   2   8   9       72.74       61.81      5.91 o
   3   8   9      350.14      351.36     11.24 o
   4   8   9       97.63      116.17      8.08 o
   5   8   9       21.65       13.45      6.42 o
   6   8   9        0.55       16.02      6.31 o
   7   8   9       32.44       71.62      9.50 o
   8   8   9        2.98       60.65     18.45 o
  -8   9   9       89.92      141.92     17.98 o
  -7   9   9       11.38        1.22      5.62 o
  -6   9   9       14.85       -6.17      7.58 o
  -5   9   9        1.50       11.77      9.83 o
  -4   9   9      113.34       95.48      7.70 o
  -3   9   9        0.45       -1.02      4.76 o
  -2   9   9       22.95       47.96      9.11 o
  -1   9   9       43.57       36.98      5.54 o
   0   9   9      248.51      272.43      9.59 o
   1   9   9      217.15      203.20      7.75 o
   2   9   9      269.25      328.57     12.22 o
   3   9   9      240.41      251.34      9.57 o
   4   9   9      709.59      750.31     17.13 o
   5   9   9        1.78        5.21      9.81 o
   6   9   9      114.44      119.51      9.39 o
   7   9   9       11.89       42.60     15.26 o
   8   9   9       19.45       43.18     11.62 o
  -9  10   9       13.94       -3.88     10.81 o
  -8  10   9      188.74      170.76     21.32 o
  -7  10   9       13.94       14.10      6.26 o
  -6  10   9      115.39      108.35      9.28 o
  -5  10   9       23.70        4.53      4.70 o
  -4  10   9       46.31       62.82     11.23 o
  -3  10   9        7.26       -3.36      7.43 o
  -2  10   9     1511.91     1437.64     22.41 o
  -1  10   9        0.67       -3.82      4.73 o
   0  10   9      929.20      968.16     17.87 o
   1  10   9      162.18      158.24     11.30 o
   2  10   9       33.72       20.08      8.23 o
   3  10   9      185.93      178.04      8.29 o
   4  10   9       19.50       10.26      7.29 o
   5  10   9       91.55      118.51      8.88 o
   6  10   9       12.69        4.25      5.72 o
   7  10   9       85.09       63.19     12.79 o
  -7  11   9      132.40      134.82     12.21 o
  -6  11   9       42.45       17.36      8.57 o
  -5  11   9       51.34       76.01     10.15 o
  -4  11   9       13.47       23.48      6.65 o
  -3  11   9       52.40       46.13      5.54 o
  -2  11   9       68.03       72.97      6.54 o
  -1  11   9      102.07       68.09      7.31 o
   0  11   9      197.60      190.81      7.80 o
   1  11   9        1.95        5.62     10.43 o
   2  11   9      793.21      846.86     22.27 o
   3  11   9       30.79       39.52      6.98 o
   4  11   9      276.27      297.46     12.06 o
   5  11   9        4.15       12.67      6.48 o
   6  11   9      128.53      147.54     12.62 o
   7  11   9        1.80        0.14      8.64 o
  -8  12   9       11.76       -2.14     10.14 o
  -7  12   9        5.32      -10.05     10.35 o
  -6  12   9       98.74      115.78      8.89 o
  -5  12   9       40.61       15.66      7.05 o
  -4  12   9     1066.27     1097.51     24.69 o
  -3  12   9        1.24        5.81     12.97 o
  -2  12   9       94.91       54.97      7.39 o
  -1  12   9        3.65       -1.10      6.17 o
   0  12   9      510.51      529.72     13.80 o
   1  12   9        0.86       -8.19     10.92 o
   2  12   9      338.20      418.71     15.41 o
   3  12   9      204.91      212.66     11.78 o
   4  12   9        0.98        1.54     11.03 o
   5  12   9       25.51       17.84     14.77 o
   6  12   9       32.91       54.88     11.96 o
   7  12   9        3.04        3.44     10.68 o
  -7  13   9       19.06        8.13      6.70 o
  -6  13   9      134.84      156.08     10.38 o
  -5  13   9       51.69       65.10      7.48 o
  -4  13   9        0.27       12.37      7.36 o
  -3  13   9        2.20        8.40     10.57 o
  -2  13   9        0.76        0.91      6.11 o
  -1  13   9      155.24      148.22     12.18 o
   0  13   9       44.55       35.14      8.16 o
   1  13   9      120.42      133.28     12.41 o
   2  13   9      815.51      804.51     26.20 o
   3  13   9       40.65       44.18     10.56 o
   4  13   9       12.23        6.53      7.00 o
   5  13   9       50.74       87.46     13.46 o
   6  13   9       34.12       62.35     19.69 o
  -6  14   9       61.86       97.12     12.75 o
  -5  14   9       21.17       11.24      7.07 o
  -4  14   9      600.23      629.27     26.69 o
  -3  14   9       59.08       55.63      8.88 o
  -2  14   9        9.82       -2.37      6.87 o
  -1  14   9        0.72        3.36     10.14 o
   0  14   9       98.12      120.83     14.14 o
   1  14   9      539.60      524.51     33.14 o
   3  14   9       38.56       44.82     13.60 o
   4  14   9        0.27       15.16     12.81 o
   5  14   9        1.11       -3.10      9.63 o
  -6  15   9      159.33      171.16     25.37 o
  -5  15   9      123.09      140.65      9.54 o
  -4  15   9       94.98       68.32     12.72 o
  -3  15   9       96.59       66.43      9.74 o
  -2  15   9       86.45       72.49      9.72 o
  -1  15   9      199.33      187.82     13.16 o
   0  15   9        3.39        4.59      6.72 o
   1  15   9      243.85      254.75     24.07 o
   3  15   9        0.93        3.46     11.98 o
   4  15   9       85.31       80.80     17.15 o
  -4  16   9       53.02       56.63     10.60 o
  -3  16   9        1.49       -2.32     10.97 o
  -2  16   9      209.74      236.42     25.56 o
  -1  16   9        0.73        0.27      5.52 o
   0  16   9        9.32        2.86      9.03 o
   1  16   9      229.23      245.02     23.62 o
   2  16   9        0.52      -11.46     11.46 o
   3  16   9      128.64      165.57     21.39 o
  -2  17   9       21.83       34.94     14.55 o
  -1  17   9      334.72      314.93     28.41 o
   0  17   9       27.86        2.46     11.30 o
   1  17   9      105.70      129.01     18.53 o
  -8   0  10      390.36      447.87     35.18 o
  -6   0  10      115.43      124.00     17.03 o
  -4   0  10      723.81      703.31     28.27 o
  -2   0  10      608.16      580.19     19.50 o
   0   0  10      715.86      710.20     21.43 o
   2   0  10      386.57      399.33     24.09 o
   4   0  10        7.81        1.06      9.30 o
   6   0  10        0.11       -6.77      7.77 o
   8   0  10      190.23      229.83     25.89 o
  -8   1  10       23.09       20.96      8.94 o
  -7   1  10       14.59       23.34      8.86 o
  -6   1  10       37.97       18.45     13.17 o
  -5   1  10        0.84       -1.97      5.41 o
  -4   1  10       37.64       51.00      7.06 o
  -3   1  10       61.75       58.84      5.31 o
  -2   1  10      140.98      168.01      9.28 o
  -1   1  10       11.25       18.04      4.76 o
   0   1  10      135.47      139.29      7.74 o
   1   1  10       99.82      106.13      6.35 o
   2   1  10     1013.15      993.89     18.69 o
   3   1  10        1.29       -2.57      4.07 o
   4   1  10     1192.67     1184.51     24.96 o
   5   1  10       11.60       10.19      5.00 o
   6   1  10      204.83      187.14     15.41 o
   7   1  10        0.05       -2.49      7.19 o
   8   1  10       56.09      103.87     12.74 o
  -8   2  10      278.90      279.39     18.92 o
  -7   2  10        7.17        2.03      8.30 o
  -6   2  10      154.91      160.39     11.83 o
  -5   2  10       83.61       95.11      7.24 o
  -4   2  10      528.24      545.44     14.17 o
  -3   2  10      517.29      524.16     13.13 o
  -2   2  10      213.63      227.84      9.60 o
  -1   2  10      124.25      127.94      6.72 o
   0   2  10      599.29      594.32     13.93 o
   1   2  10      221.30      214.55     10.52 o
   2   2  10      398.85      394.93     10.91 o
   3   2  10      368.62      376.18     11.01 o
   4   2  10      105.72       90.68     10.99 o
   5   2  10      134.45      134.57      8.77 o
   6   2  10       37.67        8.86      6.79 o
   7   2  10        8.95       33.73     22.09 o
  -9   3  10      137.29      147.85     20.21 o
  -8   3  10       59.30       75.60     11.05 o
  -7   3  10       61.39       30.06      9.38 o
  -6   3  10       15.61       -1.41      6.25 o
  -5   3  10       69.34       87.47      7.10 o
  -4   3  10        4.11       -1.16      4.59 o
  -3   3  10        7.49       -0.27      4.65 o
  -2   3  10       23.21       29.40      4.87 o
  -1   3  10        2.16       10.28      4.04 o
   0   3  10      508.28      544.94     14.84 o
   1   3  10      934.48      945.88     18.24 o
   2   3  10      248.42      233.26      9.08 o
   3   3  10       31.44       36.11      7.60 o
   4   3  10       78.65       74.56     11.14 o
   5   3  10        3.51       -2.19      5.71 o
   6   3  10      193.17      237.53     12.41 o
   7   3  10       37.68       20.73      8.96 o
   8   3  10      178.23      176.81     15.38 o
 -10   4  10       16.61       15.16     11.75 o
  -9   4  10       61.52       73.49     15.57 o
  -8   4  10       43.89       38.10     12.53 o
  -7   4  10       13.60       19.37      7.21 o
  -6   4  10      554.90      561.57     18.18 o
  -5   4  10       27.33       18.93     11.13 o
  -4   4  10       96.44      121.31      7.69 o
  -3   4  10       39.41       31.47      6.85 o
  -2   4  10      416.41      444.70     13.03 o
  -1   4  10        1.69       -3.46      4.24 o
   0   4  10      106.56      138.87      7.95 o
   1   4  10        1.30        5.28      5.81 o
   2   4  10      276.68      243.93     10.15 o
   3   4  10      771.37      770.91     19.49 o
   4   4  10       78.02       45.11      7.10 o
   5   4  10      207.16      222.76     16.29 o
   6   4  10       20.92        7.06     14.29 o
   7   4  10       78.12       83.64      9.44 o
   8   4  10        0.06        9.46      7.12 o
  -9   5  10        8.47        8.24      7.18 o
  -8   5  10      198.31      206.22     22.55 o
  -7   5  10      104.12       86.39      9.12 o
  -6   5  10        3.67        5.96      5.01 o
  -5   5  10      688.12      687.73     19.61 o
  -4   5  10       27.05       33.55      6.52 o
  -3   5  10      101.40       99.91      7.27 o
  -2   5  10        1.35       12.15     13.61 o
  -1   5  10       40.39       29.41      7.43 o
   0   5  10      819.22      839.93     19.43 o
   1   5  10      712.22      674.67     17.33 o
   2   5  10       60.99       44.83      5.74 o
   3   5  10      311.52      311.57     15.17 o
   4   5  10       53.67       26.00      8.50 o
   5   5  10      139.83      153.37     10.61 o
   6   5  10      116.78      142.97     10.10 o
   7   5  10       71.55       81.67      7.26 o
   8   5  10       31.76        2.68     10.30 o
  -7   6  10        0.56      -11.16     11.16 o
  -6   6  10      127.13      142.44      9.69 o
  -5   6  10        1.93        0.87      7.10 o
  -4   6  10      178.75      164.83     11.56 o
  -3   6  10       66.69       51.30     10.75 o
  -2   6  10     1056.00     1048.66     30.11 o
  -1   6  10       93.59      113.10     10.86 o
   0   6  10      111.31      134.32      7.87 o
   1   6  10      430.95      435.15     13.74 o
   2   6  10       84.82       68.62      7.43 o
   3   6  10      165.55      157.57      9.06 o
   4   6  10        0.27        6.85      4.98 o
   5   6  10      353.51      373.89     13.60 o
   6   6  10       23.54       20.31      6.76 o
   7   6  10       77.60       96.12     12.41 o
   8   6  10       23.39       32.41      8.39 o
  -9   7  10       23.45       13.98     11.28 o
  -8   7  10       63.96       67.04     15.38 o
  -7   7  10      391.31      395.93     19.62 o
  -6   7  10      250.21      243.54     17.87 o
  -5   7  10       64.61       65.27      6.60 o
  -4   7  10       57.50       56.16     13.69 o
  -3   7  10      227.48      251.47     11.85 o
  -2   7  10       92.75       89.03     11.77 o
  -1   7  10      913.37      918.66     22.77 o
   0   7  10      136.59      118.06      7.76 o
   1   7  10       76.54       53.83      6.73 o
   2   7  10        0.56        0.29      4.16 o
   3   7  10       39.35       37.15     12.77 o
   4   7  10      125.36      120.16      8.46 o
   5   7  10        1.09       17.23     18.23 o
   6   7  10       15.58        1.15     13.19 o
   7   7  10        0.22       40.41     15.85 o
  -9   8  10       28.55       76.70     15.38 o
  -8   8  10        0.28        3.65      9.22 o
  -7   8  10      191.50      234.53     23.57 o
  -6   8  10        7.44        2.72      6.71 o
  -5   8  10       63.91       37.75     10.13 o
  -4   8  10      187.80      178.65      9.56 o
  -3   8  10       54.25       71.41      7.89 o
  -2   8  10       79.49       86.05      8.08 o
  -1   8  10      345.72      372.92     17.67 o
   0   8  10        6.49        8.64      5.79 o
   1   8  10      215.23      243.10     10.39 o
   2   8  10       32.79       21.15      5.40 o
   3   8  10       25.79       24.84      7.33 o
   4   8  10        8.18       50.14     10.23 o
   5   8  10      294.77      283.10     12.12 o
   6   8  10       70.59       52.42      9.12 o
   7   8  10      105.68      110.28      9.71 o
  -8   9  10       38.70       53.89     14.48 o
  -7   9  10      292.28      269.70     25.27 o
  -5   9  10       18.05       17.65      8.08 o
  -4   9  10       61.56       69.96     10.32 o
  -3   9  10      452.91      483.17     16.36 o
  -2   9  10      147.44      116.79     11.01 o
  -1   9  10     1402.50     1449.74     29.75 o
   0   9  10       15.79       10.29      6.21 o
   1   9  10        1.71        0.36      9.79 o
   2   9  10        3.69       -3.04      7.16 o
   3   9  10        4.64       -6.33      7.42 o
   4   9  10      119.94      124.62      7.59 o
   5   9  10      119.46      133.73      9.84 o
   6   9  10        0.20       -3.59      5.07 o
  -8  10  10        5.56       -4.45     12.01 o
  -7  10  10       82.37       98.24     17.08 o
  -6  10  10        1.95       11.30      6.26 o
  -5  10  10       48.46       62.82     13.67 o
  -3  10  10        5.58        4.55      6.15 o
  -2  10  10      272.08      285.70     13.67 o
  -1  10  10      220.63      209.17     10.85 o
   0  10  10       13.36       21.31      6.86 o
   1  10  10      732.42      785.77     21.80 o
   2  10  10       51.49       52.75      7.37 o
   3  10  10       25.21       58.72     10.35 o
   4  10  10        1.55       -5.66      5.96 o
   5  10  10       85.01      121.11     20.33 o
   6  10  10       15.35        2.80     10.47 o
  -7  11  10       27.82       -7.08     11.72 o
  -5  11  10      681.00      735.46     40.08 o
  -3  11  10      679.61      668.59     27.13 o
  -2  11  10        5.85        8.47      5.95 o
  -1  11  10      114.71      135.34     13.03 o
   0  11  10       14.32       13.76      6.46 o
   1  11  10       81.35       90.15      9.29 o
   2  11  10       15.98        6.00     11.53 o
   3  11  10       19.03        6.56     18.09 o
   4  11  10       86.84       95.63     12.89 o
   5  11  10       11.02       15.05     14.21 o
  -7  12  10       31.34       12.60      7.63 o
  -6  12  10       49.31       24.18      8.57 o
  -5  12  10       87.90       89.30     12.78 o
  -4  12  10       23.71        5.41      8.47 o
  -3  12  10       70.89       90.37      7.63 o
  -2  12  10       63.76       53.74      8.81 o
  -1  12  10       90.30       93.54     11.46 o
   0  12  10        1.43       -6.60      7.26 o
   1  12  10      178.19      200.98     13.00 o
   2  12  10       12.19       11.32     22.62 o
   3  12  10      208.85      238.07     17.25 o
   4  12  10        3.45      -11.94     11.94 o
   5  12  10       12.18       13.19     12.74 o
  -5  13  10      414.21      414.33     22.72 o
  -4  13  10        6.53        6.54     13.29 o
  -3  13  10      511.28      474.31     24.89 o
  -1  13  10       11.17       12.03      7.46 o
   0  13  10      224.49      229.83     12.93 o
   1  13  10      183.53      172.36     20.21 o
   2  13  10       36.69       62.58     18.03 o
   3  13  10       24.69       25.32     14.71 o
   4  13  10       15.97        4.26     10.02 o
  -5  14  10       18.59       54.13     17.22 o
  -4  14  10      285.20      345.11     31.46 o
  -3  14  10      311.44      350.86     31.13 o
  -2  14  10       39.14       19.52     11.28 o
  -1  14  10        0.82       -4.69      8.89 o
   0  14  10       70.94       82.46     16.20 o
   1  14  10       17.78        1.83     10.26 o
   2  14  10        4.62       -7.84     11.56 o
   3  14  10      195.79      228.91     24.21 o
  -3  15  10       18.41       -2.02      6.85 o
   1  15  10       31.35        7.93     12.05 o
   2  15  10       89.84       87.58     16.13 o
  -7   0  11        0.56        3.53     10.47 o
  -5   0  11       59.46      107.62     18.19 o
  -3   0  11       10.26       -0.62     21.32 o
  -1   0  11      141.27      165.81     11.48 o
   1   0  11      218.13      207.51     12.37 o
   3   0  11     1283.55     1257.92     45.53 o
   5   0  11       82.21       58.75     16.27 o
   7   0  11        1.55       -1.04      7.60 o
  -8   1  11        5.67        5.16      8.57 o
  -7   1  11       70.40       80.62     11.96 o
  -6   1  11        0.58        0.72      7.27 o
  -5   1  11       11.89       48.61     15.24 o
  -4   1  11        2.77       -4.00     10.54 o
  -3   1  11     1596.75     1635.45     30.03 o
  -2   1  11        4.02       -2.30      6.87 o
  -1   1  11      623.29      669.22     15.61 o
   0   1  11       48.42       41.93      7.13 o
   1   1  11      107.95      106.27      7.01 o
   2   1  11       91.93       66.35      7.12 o
   3   1  11        1.04        1.10      7.74 o
   4   1  11       40.61       79.70     17.58 o
   5   1  11       11.37        2.44      5.76 o
   6   1  11       13.01       43.02      9.90 o
   7   1  11        4.30       15.28     13.83 o
  -8   2  11      150.97      156.59     23.12 o
  -7   2  11        0.88       -0.84      8.74 o
  -6   2  11       65.05       36.96     12.91 o
  -5   2  11       79.76       79.62      9.51 o
  -4   2  11       11.39       18.98     10.33 o
  -3   2  11        0.91        0.95     14.59 o
  -2   2  11       64.76       28.09      8.03 o
  -1   2  11       82.42       96.22      8.56 o
   0   2  11      112.87      110.19      6.86 o
   1   2  11      552.20      565.98     14.39 o
   2   2  11       61.27       46.38      8.80 o
   3   2  11      285.80      275.84     14.47 o
   4   2  11      103.25       78.03     10.57 o
   5   2  11       76.72       97.74     11.21 o
   6   2  11        8.76       10.65     20.57 o
   7   2  11       56.87      101.63     17.69 o
  -7   3  11      162.73      162.85     15.46 o
  -6   3  11       15.91       17.27      7.41 o
  -5   3  11      271.02      271.12     15.48 o
  -4   3  11      103.16      106.85     12.79 o
  -3   3  11       90.10       88.85      8.01 o
  -2   3  11       38.30       50.54      7.62 o
  -1   3  11      234.90      230.51     11.00 o
   0   3  11       17.91       18.84      7.38 o
   1   3  11      285.79      289.33     14.14 o
   2   3  11      328.93      314.01     17.87 o
   3   3  11       61.93       79.72     10.52 o
   4   3  11      113.35      105.72     11.68 o
   5   3  11        2.14       -9.10     11.98 o
   6   3  11       14.89       12.53     13.41 o
   7   3  11        8.96       25.40      7.61 o
  -7   4  11      140.91      135.74     22.60 o
  -6   4  11       19.81        2.03      8.38 o
  -5   4  11       69.06       86.77     12.82 o
  -4   4  11      220.32      218.43     17.36 o
  -3   4  11        6.26       12.78     18.13 o
  -2   4  11      268.43      279.26     12.48 o
  -1   4  11       76.75      108.45      9.63 o
   0   4  11      118.96      145.10     10.85 o
   1   4  11      248.06      261.95     14.68 o
   2   4  11      244.03      229.99     16.02 o
   3   4  11       26.49       13.04     10.10 o
   4   4  11      261.24      204.85     18.06 o
   5   4  11       88.75       98.40     11.08 o
   6   4  11       32.40       12.02      6.89 o
   7   4  11      184.73      200.17     16.38 o
  -7   5  11       92.48       93.72     19.97 o
  -6   5  11        3.31      -13.08     15.02 o
  -5   5  11      658.49      671.86     36.81 o
  -4   5  11       81.78      111.26     10.24 o
  -2   5  11       33.08       24.88     11.96 o
  -1   5  11      196.35      169.33     12.44 o
   0   5  11      422.28      426.95     16.41 o
   1   5  11        8.34       15.06     17.73 o
   2   5  11      200.73      197.31     12.49 o
   3   5  11       50.83       16.51      9.00 o
   4   5  11       53.33       99.16     20.54 o
   5   5  11       46.29       52.99      9.17 o
   6   5  11       57.77       61.96      9.58 o
   7   5  11       23.40       27.79     16.32 o
  -8   6  11        5.37       14.93     11.07 o
  -7   6  11      219.12      234.80     17.67 o
  -6   6  11      139.80      120.44     21.27 o
  -5   6  11       25.39       33.67     12.51 o
  -4   6  11      424.26      434.87     23.75 o
  -3   6  11      187.54      194.93     15.94 o
  -2   6  11      279.34      308.67     16.11 o
  -1   6  11       14.58       -1.54      9.86 o
   0   6  11      235.60      268.34     15.65 o
   1   6  11        1.85        3.17      6.36 o
   2   6  11       10.35        5.43      8.51 o
   3   6  11       31.70       45.03     13.83 o
   4   6  11        0.72        5.69     14.48 o
   5   6  11      231.24      213.21     12.79 o
   6   6  11       24.98       50.56     10.33 o
  -8   7  11       39.22       32.95     12.01 o
  -6   7  11       12.22        3.10      9.88 o
  -5   7  11      273.90      301.95     30.48 o
  -4   7  11        0.67        2.04     10.09 o
  -3   7  11       18.49        9.19     11.75 o
  -2   7  11        2.12        2.47     10.11 o
  -1   7  11       13.57       12.96      8.43 o
   0   7  11      414.77      414.52     19.51 o
   1   7  11        1.70        1.63      5.38 o
   2   7  11       66.49       98.93     17.94 o
   3   7  11       21.79       15.60      9.09 o
   4   7  11       70.36       94.49      8.14 o
   5   7  11       94.30      141.54     12.17 o
   6   7  11      174.25      189.16     14.04 o
  -7   8  11        3.76        3.52      8.54 o
  -6   8  11      567.72      644.95     46.12 o
  -5   8  11        6.43       26.15     10.89 o
  -4   8  11       15.06       12.20     12.58 o
  -3   8  11      124.60      127.76     25.43 o
  -2   8  11      287.78      268.50     19.25 o
  -1   8  11       21.45        4.50      7.52 o
   0   8  11      220.69      180.83     13.19 o
   1   8  11       95.75       68.73      9.57 o
   2   8  11        3.26        3.47      6.91 o
   3   8  11        3.27        3.88      8.92 o
   4   8  11      177.82      189.19     13.03 o
   5   8  11       89.77       90.73     11.20 o
   6   8  11       35.13       32.60     15.83 o
  -7   9  11        7.34       11.89     12.20 o
  -5   9  11        0.66        4.26     12.32 o
  -4   9  11       62.39       34.39     14.07 o
  -3   9  11        0.08        7.58     12.29 o
  -2   9  11       27.78       73.22     16.06 o
  -1   9  11       56.57       29.19     13.31 o
   0   9  11      132.75      145.27     12.16 o
   1   9  11       49.76       65.24     11.37 o
   2   9  11       46.79       62.14     11.13 o
   3   9  11       44.76       12.01      8.38 o
   4   9  11      107.24       91.39     11.73 o
   5   9  11        0.77        6.38      8.92 o
  -6  10  11      271.38      267.11     19.05 o
  -5  10  11        3.45       10.64     12.74 o
  -4  10  11      256.27      256.23     28.10 o
  -3  10  11       31.74        7.24     11.77 o
  -2  10  11      102.38      133.97     19.24 o
   0  10  11      211.79      201.85     17.90 o
   1  10  11        8.78       11.26     10.73 o
   2  10  11        1.28        2.27      8.00 o
   3  10  11        9.20        3.48      5.78 o
   4  10  11       87.85       80.21     12.24 o
   5  10  11        6.49       13.04      9.76 o
  -5  11  11       66.55       80.88     15.73 o
  -4  11  11       38.30       62.29     11.46 o
  -3  11  11        7.38        1.20      8.13 o
  -2  11  11      138.11      157.70     14.62 o
  -1  11  11       72.76       73.28     11.18 o
   0  11  11        7.93       15.18      8.30 o
   1  11  11       55.86        3.24     11.53 o
   2  11  11       77.72      106.20      9.06 o
   4  11  11      123.84      150.38     15.56 o
  -5  12  11        6.67      -12.53     13.19 o
  -3  12  11       54.78       39.95      9.81 o
  -2  12  11       44.02       47.18     10.52 o
   0  12  11        1.25      -10.66     10.66 o
   2  12  11      296.49      300.88     33.10 o
   3  12  11        3.67       -3.65     11.35 o
  -2  13  11       79.15       88.15     17.62 o
  -1  13  11        2.62      -11.65     11.65 o
  -6   0  12       23.75       55.72     14.93 o
  -4   0  12      280.61      259.18     27.76 o
  -2   0  12     1281.30     1344.12     65.46 o
   0   0  12        3.30      -11.16     12.03 o
   2   0  12       58.79       68.37     12.40 o
   4   0  12       31.77       23.36     21.23 o
   6   0  12       57.44       71.13     17.39 o
  -7   1  12       29.11       24.40     16.16 o
  -6   1  12        1.11        1.70     12.01 o
  -5   1  12       10.54       50.50     10.97 o
  -4   1  12       18.40       13.87     17.09 o
  -3   1  12       26.25       28.50     12.37 o
  -2   1  12      441.99      512.62     16.27 o
  -1   1  12        0.12       17.79     20.74 o
   0   1  12      258.56      279.24     10.66 o
   1   1  12       22.26        9.94      5.97 o
   2   1  12       18.70       16.98     10.04 o
   3   1  12        0.78       -8.33      8.33 o
   4   1  12      138.22      138.21     16.17 o
   6   1  12       43.95       92.84     13.57 o
  -6   2  12       86.55      110.57     13.89 o
  -5   2  12       59.91       49.03     16.60 o
  -4   2  12      392.53      414.80     23.71 o
  -3   2  12       13.43        3.65     11.63 o
  -2   2  12      337.53      407.95     16.10 o
  -1   2  12      124.01      116.28      9.48 o
   0   2  12       36.65       57.13     15.87 o
   1   2  12       14.75       -3.65      6.52 o
   2   2  12        4.39        5.75      7.70 o
   3   2  12       47.12       61.51     13.93 o
   4   2  12       35.06       14.57     15.16 o
   5   2  12        0.37       -2.38      6.59 o
   6   2  12       11.00        1.22      8.70 o
  -7   3  12       21.34       -6.85     14.33 o
  -6   3  12        3.22        8.74     12.01 o
  -5   3  12       84.42      110.20     14.26 o
  -4   3  12        1.99       25.02     13.41 o
  -3   3  12      219.12      237.70     14.28 o
  -2   3  12        2.91      -11.67     11.67 o
  -1   3  12       10.48       57.12     15.83 o
   0   3  12       93.88      111.26     14.63 o
   1   3  12        1.41       -5.13      6.86 o
   2   3  12      232.83      227.64     16.16 o
   4   3  12       53.64       73.20     10.51 o
   5   3  12        0.08       -9.19      9.19 o
  -7   4  12        0.08       -6.00     13.79 o
  -6   4  12      403.75      478.34     39.72 o
  -5   4  12        4.19        6.21     13.05 o
  -4   4  12      118.64      169.77     19.50 o
  -3   4  12        1.51       -4.79      8.75 o
  -2   4  12        2.56        6.07      9.41 o
  -1   4  12      412.53      438.48     20.16 o
   0   4  12      230.96      277.43     17.80 o
   1   4  12       17.00       20.60     15.24 o
   2   4  12      190.33      214.62     15.72 o
   3   4  12        6.68       -7.55      7.55 o
  -6   5  12       96.59       51.88     17.50 o
  -5   5  12      315.93      301.42     30.98 o
  -4   5  12      238.17      236.42     25.09 o
  -3   5  12      286.14      280.61     19.51 o
  -2   5  12       15.85       65.55     16.44 o
   0   5  12       13.14       13.40      9.60 o
   1   5  12        1.74       11.56     14.67 o
   2   5  12      183.21      169.23     24.02 o
   3   5  12        5.80       12.74     12.53 o
   4   5  12       88.52       43.48      9.58 o
   5   5  12        0.59        3.49      7.59 o
  -6   6  12      104.70      117.40     22.01 o
  -3   6  12       14.86       26.00     20.93 o
  -1   6  12      194.60      160.65     13.27 o
   0   6  12      200.16      187.82     14.24 o
   1   6  12      189.35      167.76     13.87 o
   2   6  12       31.36       14.88      8.04 o
   3   6  12        5.25        1.16      7.57 o
   4   6  12        1.89        0.58      9.43 o
   5   6  12       75.74       68.02     10.76 o
  -5   7  12      216.11      235.00     27.36 o
  -4   7  12       77.55       87.58     19.02 o
  -2   7  12        1.36      -13.19     14.19 o
  -1   7  12      174.18      172.10     14.53 o
   0   7  12       41.05       32.49      9.59 o
   1   7  12       65.65       57.83     13.23 o
   2   7  12       85.10       84.02     13.52 o
   3   7  12       19.99        7.10      9.27 o
   4   7  12      111.27      104.61     12.24 o
  -5   8  12       19.97       -8.55     13.69 o
  -4   8  12        0.12        2.32     11.72 o
  -2   8  12       29.23        2.83     13.22 o
  -1   8  12        8.71       13.98     13.24 o
   0   8  12       18.22       -1.42      8.42 o
   1   8  12      159.92      157.56     12.90 o
   2   8  12       29.61       -0.42      9.92 o
   3   8  12      110.32       82.46     19.00 o
   4   8  12        0.18       14.45     13.93 o
  -5   9  12      133.65      132.54     22.67 o
  -4   9  12      115.30       54.13     16.98 o
   0   9  12       27.22       20.66     11.64 o
   1   9  12      145.84      182.23     14.13 o
   2   9  12        0.61       12.34     11.82 o
  -3  10  12       35.34       53.89     16.48 o
   0  10  12        0.01        6.78     11.94 o
   1  10  12      152.82      115.75     22.20 o
   2  10  12       56.82       69.84     17.74 o
  -3  11  12      120.85       90.47     19.02 o
   1  11  12      168.71      201.38     28.83 o
  -3   0  13       46.95       86.42     19.45 o
  -1   0  13       76.45      137.19     21.98 o
   1   0  13        1.64      -11.46     15.12 o
   3   0  13       65.18       94.61     20.65 o
  -5   1  13       14.12       23.36     12.51 o
  -3   1  13      213.42      223.82     26.72 o
  -2   1  13        3.83       -4.00     21.74 o
  -1   1  13      167.67      195.77     17.74 o
   0   1  13       39.08       21.19     16.45 o
   1   1  13       19.80       14.52     11.29 o
   2   1  13        8.39        2.25     10.81 o
   3   1  13       88.67       60.97     13.85 o
   4   1  13       58.26       85.58     11.90 o
  -5   2  13        2.62        7.77     13.55 o
  -4   2  13        5.64        3.00      8.61 o
  -3   2  13       17.12       56.09     12.04 o
  -1   2  13       84.11      102.32     16.06 o
   0   2  13       19.74       27.56     13.31 o
   1   2  13       33.56       34.73     28.71 o
   2   2  13       70.78        2.88     12.79 o
   3   2  13       90.16       74.93     14.17 o
  -5   3  13      173.75      205.34     25.58 o
  -3   3  13       39.37       34.94     15.09 o
  -2   3  13       22.26       35.65     15.64 o
  -1   3  13       25.35       45.86     16.25 o
   0   3  13        0.25        0.69      9.27 o
   1   3  13      235.05      198.27     19.20 o
   2   3  13        2.17        5.73     10.56 o
   3   3  13       30.43        1.15     11.28 o
  -4   4  13       15.72        5.69     13.50 o
  -3   4  13       27.29        4.50     12.15 o
  -2   4  13        1.15       -5.99      8.96 o
  -1   4  13        0.68       23.84     11.03 o
   0   4  13        0.34        6.02      9.20 o
   1   4  13      153.65      150.00     14.18 o
   2   4  13      114.04       96.31     15.25 o
   3   4  13      144.17       96.13     21.13 o
  -4   5  13        6.53        3.53     13.76 o
  -3   5  13       25.26        1.88     12.01 o
  -2   5  13       31.57       10.14     13.05 o
  -1   5  13       41.25       23.67     11.88 o
   0   5  13       57.26       65.79     17.98 o
   1   5  13      123.22      131.96     23.64 o
   2   5  13        3.28       -2.31     10.44 o
   3   5  13       17.79       -8.91     12.96 o
  -2   6  13       24.39       51.22     14.76 o
  -1   6  13        0.21        0.45      8.62 o
   0   6  13       46.15       32.27     16.60 o
   1   6  13       72.47       69.84     20.33 o
   2   6  13       33.84       35.76     11.58 o
  -3   7  13       67.01       32.95     13.95 o
   0   7  13       70.04       37.00     23.29 o
   1   7  13       11.91        0.09     13.49 o
   0   8  13      244.91      195.32     28.83 o
 
